# Supplementary material for: Fibrinogen Mitigates Prion-Mediated Platelet Activation and Neuronal Cell Toxicity
Source: Front Cell Dev Biol. 2022 Mar 21;10:834016. doi: 10.3389/fcell.2022.834016 (PMC8977893; doi:10.3389/fcell.2022.834016)
Supplement: Supplementary file 1 [file DataSheet1.ZIP]

Archive with 26 entries (26 files):
- Figure 1/Sensogram modified till 600s.xlsx
- Figure 1/Sensogram showing binding of prion pep to Fibrinogen.tif
- Figure 1/Steady state affinity fitting.TIF
- Figure 1/Steady State fitting.xlsx
- Figure 2/Calpain activity.xlsx
- Figure 2/Extracellular vesicles.xlsx
- Figure 2/Intracellular calcium.xlsx
- Figure 2/Western blot of talin.pptx
- Figure 3/Cell line forward scatter.xlsx
- Figure 3/Cell line mitotracker.xlsx
- Figure 3/Cell line MTT.xlsx
- Figure 3/FACS data.zip
- Figure 4/Control 1.jpg
- Figure 4/Control.jpg
- Figure 4/Fg+PrP (106-126).jpg
- Figure 4/Fibrinogen+PrPs (106-126).jpg
- Figure 4/PrP(106-126).jpg
- Figure 4/PrPs(106-126).jpg
- Figure 5/Fibrin polymer in presence of prion.jpg
- Figure 5/Fibrin polymer in presence of PrP (106-126).tif
- Figure 5/Fibrin polymer.jpg
- Figure 5/Fibrin polymer.tif
- Figure 6/Fibrin polymer after lysis.png
- Figure 6/Fibrin polymer in presence of prion.png
- Figure 6/Fibrin polymer.png
- Figure 6/fibrinolysis of fibrin polymer made in presence of prion.png
