# Supplementary material for: Fibrinogen Mitigates Prion-Mediated Platelet Activation and Neuronal Cell Toxicity
Source: Front Cell Dev Biol. 2022 Mar 21;10:834016. doi: 10.3389/fcell.2022.834016 (PMC8977893; doi:10.3389/fcell.2022.834016)
Supplement: Supplementary file 1 [file DataSheet1.ZIP › Figure 1/Sensogram modified till 600s.xlsx]

## Sheet: Sensogram
Cycle=4_Fc=4-3_X	Cycle=4_Fc=4-3_Y	Cycle=5_Fc=4-3_Y	Cycle=6_Fc=4-3_Y	Cycle=7_Fc=4-3_Y	Cycle=8_Fc=4-3_Y	Cycle=9_Fc=4-3_Y	Cycle=10_Fc=4-3_Y	Cycle=11_Fc=4-3_Y	Cycle=12_Fc=4-3_Y
0.1	-0.0585938	0.132813	0.253906	-0.078125	-0.0422363	-0.175049	-0.285156	-0.328125	-0.839844
0.2	-0.078125	0.152344	0.253906	0.0117188	-0.00317383	-0.186768	-0.265625	-0.347656	-0.808594
0.3	-0.0500488	0.200684	0.285889	0.11792	0.0600586	-0.186768	-0.203125	-0.346191	-0.724365
0.4	-0.0241699	0.267334	0.327393	0.178955	0.0827637	-0.188232	-0.161621	-0.309326	-0.637451
0.5	-0.0227051	0.228027	0.328857	0.15625	0.09375	-0.169678	-0.210205	-0.253174	-0.636719
0.6	-0.0078125	0.235107	0.348389	0.109375	0.0803223	-0.14624	-0.221924	-0.245361	-0.628174
0.7	0.0117188	0.261719	0.342285	0.104736	0.0625	-0.128906	-0.199951	-0.223389	-0.606201
0.8	0.00390625	0.272705	0.320313	0.078125	0.0507813	-0.147705	-0.214111	-0.254639	-0.609375
0.9	0.0280762	0.310059	0.353027	0.103027	0.0717773	-0.116455	-0.171143	-0.229004	-0.596191
1	0.0234375	0.327393	0.35083	0.09375	0.0639648	-0.127441	-0.188232	-0.24292	-0.610107
1.1	0.0415039	0.354736	0.355469	0.111816	0.0742188	-0.106201	-0.18042	-0.233643	-0.602295
1.2	0.0522461	0.352295	0.348389	0.0976563	0.0671387	-0.111816	-0.182861	-0.221924	-0.604736
1.3	0.0532227	0.354736	0.358643	0.0976563	0.0585938	-0.101563	-0.164795	-0.220215	-0.597656
1.4	0.0671387	0.368652	0.387451	0.128906	0.0842285	-0.0805664	-0.148438	-0.19458	-0.585938
1.5	0.0742188	0.382813	0.38208	0.140625	0.0983887	-0.0734863	-0.148438	-0.182861	-0.578125
1.6	0.0671387	0.366455	0.351563	0.125732	0.0866699	-0.0852051	-0.160156	-0.184326	-0.60083
1.7	0.0671387	0.375732	0.348389	0.125732	0.0913086	-0.0805664	-0.155518	-0.16333	-0.60083
1.8	0.0727539	0.371094	0.346924	0.131348	0.101563	-0.0703125	-0.145264	-0.153076	-0.602295
1.9	0.0820313	0.366455	0.351563	0.128906	0.106201	-0.0773926	-0.135986	-0.151611	-0.597656
2	0.0703125	0.359375	0.332031	0.114014	0.106201	-0.0891113	-0.128906	-0.179688	-0.614014
2.1	0.0671387	0.364014	0.33667	0.117188	0.11084	-0.0876465	-0.116455	-0.175049	-0.604736
2.2	0.0578613	0.366455	0.339111	0.112549	0.108643	-0.0944824	-0.114014	-0.172607	-0.618652
2.3	0.0625	0.366455	0.339111	0.114014	0.106201	-0.0922852	-0.0976563	-0.160889	-0.621094
2.4	0.0578613	0.359375	0.332031	0.109375	0.106201	-0.0898438	-0.0976563	-0.179688	-0.616455
2.5	0.0554199	0.371826	0.324951	0.114014	0.122559	-0.0922852	-0.0976563	-0.175049	-0.604736
2.6	0.0671387	0.36792	0.332031	0.128174	0.125	-0.0852051	-0.10083	-0.167969	-0.602295
2.7	0.0507813	0.351563	0.317139	0.109375	0.103027	-0.0969238	-0.117188	-0.179688	-0.609375
2.8	0.0656738	0.366455	0.327393	0.119629	0.113281	-0.0820313	-0.106934	-0.164795	-0.601563
2.9	0.0585938	0.354736	0.320313	0.105469	0.106201	-0.0891113	-0.113281	-0.171875	-0.594482
3	0.0585938	0.352295	0.315674	0.102295	0.106201	-0.0820313	-0.116455	-0.171875	-0.601563
3.1	0.0656738	0.359375	0.308594	0.0976563	0.106201	-0.0891113	-0.121094	-0.171875	-0.601563
3.2	0.0554199	0.356201	0.30542	0.0944824	0.103027	-0.0922852	-0.124268	-0.175049	-0.60791
3.3	0.0625	0.358643	0.309326	0.108643	0.105469	-0.0852051	-0.121826	-0.167969	-0.605469
3.4	0.0703125	0.351563	0.304688	0.101563	0.106201	-0.0852051	-0.124268	-0.16333	-0.605469
3.5	0.0585938	0.343018	0.291504	0.0898438	0.0976563	-0.09375	-0.114014	-0.169434	-0.614014
3.6	0.0703125	0.347656	0.289063	0.0898438	0.0991211	-0.0891113	-0.114014	-0.171875	-0.609375
3.7	0.0703125	0.347656	0.289063	0.0898438	0.0944824	-0.0922852	-0.132813	-0.160156	-0.609375
3.8	0.0703125	0.349121	0.289063	0.0944824	0.0991211	-0.0844727	-0.116455	-0.155518	-0.616455
3.9	0.0625	0.34375	0.28125	0.09375	0.0983887	-0.0930176	-0.117188	-0.167969	-0.617188
4	0.0742188	0.34375	0.278076	0.0891113	0.0983887	-0.0930176	-0.120361	-0.167969	-0.605469
4.1	0.0710449	0.339111	0.273438	0.0898438	0.0983887	-0.0930176	-0.125	-0.167969	-0.621826
4.2	0.0546875	0.320313	0.261719	0.078125	0.0788574	-0.104736	-0.141357	-0.179688	-0.640625
4.3	0.0593262	0.324951	0.266357	0.0827637	0.0913086	-0.104736	-0.143799	-0.175049	-0.635986
4.4	0.0617676	0.328857	0.268799	0.0866699	0.09375	-0.0969238	-0.136719	-0.167969	-0.628906
4.5	0.0546875	0.324219	0.261719	0.0820313	0.0866699	-0.0969238	-0.136719	-0.167969	-0.628906
4.6	0.0500488	0.31958	0.261719	0.0773926	0.0866699	-0.100098	-0.141357	-0.167969	-0.628906
4.7	0.0351563	0.304688	0.253906	0.0625	0.0788574	-0.112549	-0.15625	-0.175781	-0.636719
4.8	0.0351563	0.307861	0.25708	0.0656738	0.0820313	-0.109375	-0.153076	-0.172607	-0.633545
4.9	0.0429688	0.307861	0.253906	0.0788574	0.0866699	-0.104736	-0.139893	-0.159424	-0.628906
5	0.0429688	0.297607	0.258545	0.0742188	0.0866699	-0.104736	-0.144531	-0.175781	-0.63208
5.1	0.0429688	0.292969	0.246094	0.0742188	0.0866699	-0.104736	-0.15625	-0.164063	-0.636719
5.2	0.0383301	0.28125	0.246094	0.0742188	0.0788574	-0.104736	-0.14917	-0.164063	-0.636719
5.3	0.0280762	0.269531	0.229736	0.0578613	0.0671387	-0.109375	-0.167969	-0.175781	-0.648438
5.4	0.0234375	0.264893	0.222656	0.0585938	0.0671387	-0.116455	-0.167969	-0.18042	-0.648438
5.5	0.0280762	0.262451	0.227295	0.0632324	0.0717773	-0.111816	-0.166504	-0.182861	-0.643799
5.6	0.0305176	0.269531	0.222656	0.0656738	0.0756836	-0.10791	-0.164063	-0.175781	-0.636719
5.7	0.0344238	0.269531	0.222656	0.0617676	0.0820313	-0.109375	-0.160889	-0.164795	-0.633545
5.8	0.0390625	0.269531	0.222656	0.0664063	0.0788574	-0.104736	-0.15625	-0.160156	-0.628906
5.9	0.0358887	0.269531	0.222656	0.0632324	0.0788574	-0.104736	-0.160889	-0.160156	-0.628906
6	0.0195313	0.253174	0.210938	0.046875	0.0625	-0.121094	-0.179688	-0.176514	-0.640625
6.1	0.0241699	0.250732	0.227295	0.0515137	0.0600586	-0.115723	-0.175049	-0.178955	-0.635986
6.2	0.0266113	0.257813	0.234375	0.0539551	0.0671387	-0.108643	-0.171143	-0.171875	-0.628906
6.3	0.0195313	0.257813	0.218018	0.046875	0.0671387	-0.108643	-0.1875	-0.182861	-0.617188
6.4	0.00854492	0.246826	0.203125	0.0358887	0.0561523	-0.116455	-0.188232	-0.195313	-0.625
6.5	0.00708008	0.25708	0.206299	0.0344238	0.0546875	-0.116455	-0.192139	-0.192139	-0.621826
6.6	0.015625	0.246826	0.219482	0.0358887	0.0561523	-0.119629	-0.190674	-0.1875	-0.620361
6.7	0.00390625	0.237549	0.21167	0.0429688	0.0515137	-0.117188	-0.198486	-0.190674	-0.625
6.8	0.00708008	0.233643	0.210205	0.0415039	0.0500488	-0.121094	-0.192139	-0.192139	-0.614014
6.9	0.0078125	0.235107	0.210938	0.0273438	0.0358887	-0.128174	-0.199219	-0.191406	-0.621094
7	0.0124512	0.223389	0.210938	0.0319824	0.0358887	-0.123535	-0.199219	-0.186768	-0.616455
7.1	0.0195313	0.230469	0.210938	0.0390625	0.0358887	-0.116455	-0.207031	-0.179688	-0.609375
7.2	0.00708008	0.218018	0.203125	0.03125	0.0280762	-0.128906	-0.219482	-0.192139	-0.617188
7.3	0.0124512	0.228027	0.215576	0.0437012	0.0405273	-0.118896	-0.214111	-0.186768	-0.604736
7.4	0.0195313	0.237549	0.222656	0.0476074	0.0358887	-0.109375	-0.207031	-0.179688	-0.597656
7.5	0.0227051	0.22583	0.218018	0.0344238	0.0390625	-0.105469	-0.215576	-0.184326	-0.602295
7.6	0.0358887	0.22583	0.218018	0.0507813	0.0437012	-0.104004	-0.214111	-0.179688	-0.597656
7.7	0.0358887	0.223389	0.215576	0.0554199	0.0483398	-0.104004	-0.214111	-0.178223	-0.593018
7.8	0.0351563	0.210938	0.214844	0.0500488	0.0358887	-0.104736	-0.214844	-0.175781	-0.598389
7.9	0.0383301	0.214111	0.218018	0.0461426	0.0358887	-0.101563	-0.21167	-0.172607	-0.589844
8	0.0429688	0.215576	0.219482	0.0507813	0.0390625	-0.0969238	-0.207031	-0.172607	-0.582764
8.1	0.0476074	0.215576	0.227295	0.0554199	0.0483398	-0.0969238	-0.202393	-0.175049	-0.585205
8.2	0.0500488	0.222656	0.234375	0.0507813	0.0554199	-0.100098	-0.195313	-0.167969	-0.578125
8.3	0.0429688	0.22583	0.237549	0.0656738	0.0585938	-0.0898438	-0.192139	-0.164795	-0.574951
8.4	0.0429688	0.22583	0.237549	0.0703125	0.0600586	-0.0852051	-0.192139	-0.160156	-0.570313
8.5	0.03125	0.207031	0.21875	0.0554199	0.0437012	-0.0969238	-0.210938	-0.160156	-0.570313
8.6	0.03125	0.203857	0.21875	0.0507813	0.0437012	-0.0969238	-0.210938	-0.16333	-0.570313
8.7	0.0358887	0.203857	0.220215	0.0554199	0.0483398	-0.0922852	-0.209473	-0.16333	-0.565674
8.8	0.0500488	0.218018	0.222656	0.0578613	0.0507813	-0.0852051	-0.207031	-0.160889	-0.558594
8.9	0.0461426	0.214111	0.218018	0.0539551	0.0437012	-0.0866699	-0.203857	-0.164795	-0.567139
9	0.0437012	0.220215	0.227295	0.0632324	0.0483398	-0.0844727	-0.19458	-0.155518	-0.557861
9.1	0.0515137	0.214844	0.226563	0.0625	0.0476074	-0.0852051	-0.183594	-0.159424	-0.546875
9.2	0.0422363	0.214844	0.226563	0.0625	0.0476074	-0.0852051	-0.188232	-0.168701	-0.546875
9.3	0.0397949	0.219482	0.226563	0.0671387	0.0522461	-0.0805664	-0.190674	-0.171143	-0.542236
9.4	0.0500488	0.225098	0.229736	0.0727539	0.0625	-0.0734863	-0.18042	-0.160889	-0.531982
9.5	0.0515137	0.222656	0.234375	0.0703125	0.0671387	-0.0734863	-0.175781	-0.160889	-0.527344
9.6	0.0351563	0.210938	0.222656	0.0554199	0.0476074	-0.0898438	-0.1875	-0.179688	-0.539063
9.7	0.0351563	0.212402	0.235107	0.0554199	0.0476074	-0.0922852	-0.182861	-0.175049	-0.534424
9.8	0.0383301	0.218018	0.237549	0.0656738	0.0507813	-0.0820313	-0.172607	-0.167969	-0.52417
9.9	0.0429688	0.222656	0.239014	0.0703125	0.0554199	-0.0773926	-0.167969	-0.167969	-0.507813
10	0.0554199	0.222656	0.239014	0.0632324	0.0600586	-0.0844727	-0.16333	-0.16333	-0.503174
10.1	0.0625	0.222656	0.246094	0.0703125	0.0671387	-0.0773926	-0.159424	-0.172607	-0.499268
10.2	0.0625	0.222656	0.229736	0.0656738	0.0639648	-0.0820313	-0.164063	-0.179688	-0.515625
10.3	0.0610352	0.22583	0.22583	0.0617676	0.0656738	-0.0859375	-0.165527	-0.176514	-0.512451
10.4	0.0600586	0.235107	0.235107	0.0632324	0.0646973	-0.0766602	-0.175049	-0.167236	-0.503174
10.5	0.0742188	0.242188	0.250732	0.0820313	0.0788574	-0.0578613	-0.15625	-0.151611	-0.484375
10.6	0.0742188	0.237549	0.246094	0.0820313	0.0788574	-0.0688477	-0.15625	-0.164063	-0.484375
10.7	0.0742188	0.230469	0.246094	0.0788574	0.0788574	-0.0734863	-0.15625	-0.15625	-0.484375
10.8	0.0695801	0.230469	0.246094	0.0742188	0.0742188	-0.0734863	-0.15625	-0.164063	-0.484375
10.9	0.0671387	0.227295	0.238281	0.0742188	0.0671387	-0.0734863	-0.15625	-0.164063	-0.484375
11	0.0695801	0.222656	0.233643	0.0742188	0.0593262	-0.0734863	-0.159424	-0.168701	-0.481201
11.1	0.0625	0.222656	0.226563	0.0625	0.0593262	-0.0898438	-0.164063	-0.175781	-0.488281
11.2	0.0656738	0.22583	0.218018	0.0656738	0.0625	-0.09375	-0.160889	-0.172607	-0.485107
11.3	0.0703125	0.22583	0.222656	0.0656738	0.0639648	-0.0891113	-0.15625	-0.167969	-0.480469
11.4	0.0600586	0.21167	0.215576	0.0515137	0.0522461	-0.0961914	-0.16333	-0.178223	-0.487549
11.5	0.0625	0.215576	0.222656	0.0585938	0.0593262	-0.0922852	-0.15625	-0.192139	-0.480469
11.6	0.0671387	0.215576	0.222656	0.0632324	0.0639648	-0.0891113	-0.151611	-0.182861	-0.47583
11.7	0.0742188	0.214844	0.222656	0.0625	0.0710449	-0.0773926	-0.15625	-0.1875	-0.46875
11.8	0.0695801	0.218018	0.22583	0.0656738	0.0695801	-0.0742188	-0.157715	-0.184326	-0.465576
11.9	0.0773926	0.218018	0.21875	0.0703125	0.0671387	-0.0773926	-0.160156	-0.184326	-0.460938
12	0.0703125	0.210938	0.215576	0.078125	0.0671387	-0.0805664	-0.160156	-0.191406	-0.460938
12.1	0.0703125	0.199219	0.210938	0.078125	0.0671387	-0.0852051	-0.160156	-0.19458	-0.460938
12.2	0.0632324	0.192139	0.203857	0.0678711	0.0600586	-0.0922852	-0.167236	-0.206299	-0.468018
12.3	0.0820313	0.199219	0.210938	0.0703125	0.0671387	-0.0852051	-0.160156	-0.199219	-0.464111
12.4	0.0788574	0.199219	0.206299	0.0578613	0.0625	-0.0852051	-0.160156	-0.199219	-0.46875
12.5	0.0727539	0.19458	0.19458	0.0539551	0.0507813	-0.0944824	-0.164795	-0.203857	-0.481201
12.6	0.0788574	0.207764	0.196045	0.0507813	0.0522461	-0.0969238	-0.160156	-0.203857	-0.476563
12.7	0.0742188	0.207764	0.196045	0.0554199	0.0522461	-0.0922852	-0.155518	-0.206299	-0.476563
12.8	0.0734863	0.206299	0.182129	0.0539551	0.0539551	-0.09375	-0.161621	-0.215576	-0.485107
12.9	0.0578613	0.186768	0.171875	0.0507813	0.0405273	-0.0969238	-0.171875	-0.210938	-0.480469
13	0.0476074	0.179688	0.171875	0.0461426	0.0358887	-0.0969238	-0.179688	-0.210938	-0.47583
13.1	0.0554199	0.184326	0.176514	0.0437012	0.0405273	-0.095459	-0.175049	-0.206299	-0.457031
13.2	0.0578613	0.186768	0.18042	0.0507813	0.0429688	-0.0930176	-0.167969	-0.202393	-0.457031
13.3	0.0358887	0.167969	0.164063	0.0437012	0.0209961	-0.109375	-0.179688	-0.207031	-0.46875
13.4	0.0266113	0.167969	0.167236	0.0390625	0.0163574	-0.108643	-0.175049	-0.207031	-0.46875
13.5	0.0227051	0.171143	0.16333	0.0422363	0.0266113	-0.105469	-0.176514	-0.203857	-0.465576
13.6	0.0319824	0.188965	0.167969	0.046875	0.0288086	-0.0961914	-0.167236	-0.199219	-0.447754
13.7	0.0476074	0.188232	0.164795	0.0437012	0.0327148	-0.095459	-0.16333	-0.202393	-0.460205
13.8	0.0515137	0.203125	0.168701	0.0476074	0.0366211	-0.0812988	-0.160889	-0.195313	-0.441406
13.9	0.0500488	0.20166	0.167236	0.0578613	0.0429688	-0.078125	-0.164795	-0.192139	-0.438232
14	0.0578613	0.199219	0.167236	0.0625	0.0476074	-0.0734863	-0.160156	-0.190674	-0.433594
14.1	0.0507813	0.199219	0.160156	0.0625	0.0429688	-0.0734863	-0.160156	-0.199951	-0.433594
14.2	0.0507813	0.196045	0.160156	0.0578613	0.0358887	-0.0734863	-0.160156	-0.207031	-0.43042
14.3	0.0522461	0.184326	0.149902	0.0437012	0.0288086	-0.0805664	-0.17041	-0.214111	-0.44458
14.4	0.0546875	0.191406	0.152344	0.0476074	0.0358887	-0.0734863	-0.175781	-0.207031	-0.4375
14.5	0.0532227	0.19458	0.150879	0.0461426	0.0437012	-0.0749512	-0.172607	-0.207031	-0.434326
14.6	0.0507813	0.199219	0.148438	0.0390625	0.0507813	-0.0891113	-0.167969	-0.215576	-0.429688
14.7	0.0507813	0.199219	0.148438	0.0507813	0.0437012	-0.0891113	-0.167969	-0.214111	-0.429688
14.8	0.0585938	0.191406	0.156982	0.0507813	0.0390625	-0.0891113	-0.167969	-0.21875	-0.422607
14.9	0.0656738	0.203125	0.152344	0.0578613	0.0437012	-0.0727539	-0.167969	-0.207031	-0.417969
15	0.0507813	0.191406	0.152344	0.0507813	0.0437012	-0.0656738	-0.167969	-0.214844	-0.421143
15.1	0.0507813	0.191406	0.152344	0.0507813	0.0437012	-0.0585938	-0.167969	-0.214844	-0.425781
15.2	0.0476074	0.203125	0.152344	0.0507813	0.0437012	-0.0773926	-0.167969	-0.214844	-0.425781
15.3	0.0429688	0.191406	0.139893	0.0358887	0.0358887	-0.0656738	-0.18042	-0.214844	-0.425781
15.4	0.0429688	0.186768	0.132813	0.03125	0.0327148	-0.0773926	-0.1875	-0.214844	-0.425781
15.5	0.0507813	0.1875	0.137451	0.0390625	0.0358887	-0.0578613	-0.179688	-0.21167	-0.422607
15.6	0.0554199	0.192139	0.137451	0.0437012	0.0405273	-0.0532227	-0.175049	-0.214111	-0.425049
15.7	0.0625	0.199219	0.144531	0.0461426	0.0476074	-0.0507813	-0.167969	-0.207031	-0.410156
15.8	0.0546875	0.191406	0.136719	0.03125	0.0397949	-0.0656738	-0.178955	-0.214844	-0.417969
15.9	0.0532227	0.19458	0.139893	0.0344238	0.0383301	-0.0625	-0.18042	-0.216309	-0.417969
16	0.0507813	0.199219	0.139893	0.0507813	0.0358887	-0.0578613	-0.18042	-0.21875	-0.40625
16.1	0.0437012	0.188965	0.125732	0.0390625	0.0288086	-0.0681152	-0.19458	-0.229004	-0.41333
16.2	0.0554199	0.191406	0.140625	0.0390625	0.0327148	-0.0578613	-0.1875	-0.226563	-0.40625
16.3	0.0539551	0.189941	0.13916	0.0500488	0.03125	-0.0546875	-0.184326	-0.223389	-0.399902
16.4	0.0585938	0.1875	0.148438	0.0515137	0.0437012	-0.0500488	-0.171875	-0.210938	-0.402344
16.5	0.0656738	0.1875	0.145264	0.0500488	0.0437012	-0.0383301	-0.171875	-0.215576	-0.402344
16.6	0.0554199	0.181152	0.137451	0.0483398	0.0476074	-0.0415039	-0.167969	-0.22583	-0.393799
16.7	0.0593262	0.195313	0.144531	0.0507813	0.0476074	-0.0344238	-0.167969	-0.21875	-0.389893
16.8	0.0500488	0.195313	0.15625	0.0625	0.0476074	-0.0344238	-0.167969	-0.21875	-0.386719
16.9	0.0429688	0.195313	0.151611	0.0625	0.0476074	-0.0390625	-0.167969	-0.221924	-0.391357
17	0.0429688	0.190674	0.144531	0.0625	0.0522461	-0.0461426	-0.167969	-0.226563	-0.403076
17.1	0.0280762	0.171875	0.129639	0.0507813	0.0358887	-0.0493164	-0.179688	-0.226563	-0.421875
17.2	0.0351563	0.184326	0.137451	0.0554199	0.0476074	-0.0610352	-0.178223	-0.238281	-0.417236
17.3	0.0351563	0.191406	0.144531	0.0656738	0.0476074	-0.0539551	-0.175781	-0.226563	-0.398438
17.4	0.0429688	0.191406	0.139893	0.0585938	0.0476074	-0.0422363	-0.175781	-0.226563	-0.401611
17.5	0.0383301	0.191406	0.132813	0.0585938	0.0444336	-0.0422363	-0.175781	-0.226563	-0.40625
17.6	0.0344238	0.189941	0.147705	0.0585938	0.0429688	-0.0437012	-0.164795	-0.223389	-0.407715
17.7	0.0390625	0.199219	0.152344	0.0585938	0.0429688	-0.0383301	-0.160156	-0.21875	-0.401611
17.8	0.0280762	0.188232	0.144531	0.0507813	0.0397949	-0.0461426	-0.15625	-0.226563	-0.414063
17.9	0.0280762	0.183594	0.145996	0.0554199	0.0444336	-0.0415039	-0.151611	-0.221924	-0.401611
18	0.0383301	0.186768	0.151611	0.0656738	0.0500488	-0.0344238	-0.141357	-0.21167	-0.391357
18.1	0.0429688	0.188232	0.164063	0.0703125	0.0554199	-0.0344238	-0.141357	-0.207031	-0.386719
18.2	0.0429688	0.183594	0.159424	0.0656738	0.0554199	-0.0344238	-0.148438	-0.207031	-0.386719
18.3	0.0461426	0.186768	0.152344	0.0710449	0.0600586	-0.0266113	-0.140625	-0.210938	-0.378906
18.4	0.0390625	0.179688	0.160156	0.0703125	0.0554199	-0.0266113	-0.143799	-0.210938	-0.378906
18.5	0.0405273	0.184326	0.164795	0.0749512	0.0600586	-0.0219727	-0.143799	-0.209473	-0.374268
18.6	0.0429688	0.191406	0.164063	0.0820313	0.0671387	-0.0148926	-0.141357	-0.214844	-0.371826
18.7	0.0461426	0.176514	0.160889	0.0820313	0.0671387	-0.0195313	-0.148438	-0.214844	-0.378906
18.8	0.0507813	0.171875	0.15625	0.0820313	0.0671387	-0.0266113	-0.148438	-0.214844	-0.378906
18.9	0.0507813	0.171875	0.15625	0.0820313	0.0593262	-0.0266113	-0.148438	-0.214844	-0.378906
19	0.0476074	0.167236	0.144531	0.0773926	0.0671387	-0.0266113	-0.148438	-0.214844	-0.378906
19.1	0.0429688	0.171875	0.139893	0.0703125	0.0671387	-0.0266113	-0.148438	-0.226563	-0.378906
19.2	0.0351563	0.168701	0.132813	0.0703125	0.0671387	-0.0344238	-0.160156	-0.226563	-0.378906
19.3	0.0383301	0.155518	0.135986	0.0617676	0.0625	-0.0344238	-0.156982	-0.223389	-0.375732
19.4	0.0476074	0.164795	0.149902	0.0710449	0.0671387	-0.0297852	-0.158691	-0.214111	-0.366455
19.5	0.0429688	0.167236	0.151611	0.078125	0.0554199	-0.0344238	-0.15625	-0.207031	-0.362549
19.6	0.0415039	0.16333	0.147705	0.078125	0.0632324	-0.03125	-0.153076	-0.21167	-0.364014
19.7	0.0390625	0.167969	0.152344	0.078125	0.0749512	-0.0266113	-0.153076	-0.207031	-0.359375
19.8	0.0437012	0.167969	0.156982	0.0859375	0.0749512	-0.0266113	-0.155518	-0.199219	-0.362549
19.9	0.0507813	0.164795	0.152344	0.0866699	0.0632324	-0.0266113	-0.148438	-0.1875	-0.347656
20	0.0554199	0.156982	0.156982	0.0898438	0.0646973	-0.0219727	-0.143799	-0.182861	-0.355469
20.1	0.0625	0.167236	0.167236	0.0976563	0.0703125	-0.0117188	-0.133545	-0.172607	-0.344482
20.2	0.0578613	0.167236	0.171875	0.104736	0.0671387	-0.00708008	-0.13208	-0.171143	-0.339844
20.3	0.0554199	0.164795	0.171875	0.102295	0.0795898	-0.00244141	-0.13208	-0.171143	-0.335205
20.4	0.0656738	0.171875	0.175049	0.112549	0.0852051	-0.00390625	-0.121826	-0.160889	-0.324951
20.5	0.0703125	0.171875	0.179688	0.117188	0.0827637	-0.00390625	-0.117188	-0.148438	-0.323486
20.6	0.0703125	0.176514	0.181152	0.118652	0.0874023	0.00537109	-0.112549	-0.143799	-0.323486
20.7	0.0656738	0.174316	0.178955	0.116455	0.0898438	0.0078125	-0.114746	-0.14917	-0.321045
20.8	0.0788574	0.171875	0.183594	0.132813	0.106201	0.0124512	-0.117188	-0.144531	-0.316406
20.9	0.0671387	0.161621	0.171875	0.121094	0.0874023	-0.00952148	-0.124268	-0.151611	-0.323486
21	0.0742188	0.164063	0.171875	0.121094	0.0944824	-0.00708008	-0.121826	-0.136719	-0.324219
21.1	0.0788574	0.168701	0.188232	0.125732	0.0991211	-0.00244141	-0.124268	-0.139893	-0.311768
21.2	0.0844727	0.174316	0.186768	0.131348	0.106201	0.0078125	-0.117188	-0.134277	-0.306152
21.3	0.0671387	0.160156	0.191406	0.117188	0.0944824	0.000732422	-0.128906	-0.148438	-0.320313
21.4	0.0625	0.155518	0.188232	0.117188	0.0944824	-0.00390625	-0.128906	-0.140625	-0.320313
21.5	0.0671387	0.157715	0.188232	0.118652	0.0944824	-0.00634766	-0.124268	-0.135986	-0.320313
21.6	0.0695801	0.152344	0.183594	0.121094	0.0944824	0.000732422	-0.109375	-0.13208	-0.320313
21.7	0.0734863	0.16333	0.186768	0.124268	0.0976563	0.00390625	-0.106201	-0.114014	-0.317139
21.8	0.0703125	0.155518	0.183594	0.121094	0.0944824	0.000732422	-0.109375	-0.117188	-0.320313
21.9	0.0717773	0.153076	0.183594	0.125732	0.0913086	0.00537109	-0.109375	-0.112549	-0.315674
22	0.0695801	0.156982	0.183594	0.128174	0.0952148	0.0124512	-0.109375	-0.105469	-0.311768
22.1	0.0820313	0.155518	0.186768	0.124268	0.09375	0.0124512	-0.114014	-0.102295	-0.313232
22.2	0.0820313	0.148438	0.179688	0.114014	0.0820313	0.000732422	-0.124268	-0.106201	-0.320313
22.3	0.0820313	0.153076	0.181152	0.114014	0.0795898	0.00537109	-0.124268	-0.100098	-0.315674
22.4	0.0820313	0.155518	0.183594	0.121094	0.0866699	0.0124512	-0.117188	-0.0976563	-0.308594
22.5	0.0852051	0.151611	0.186768	0.119629	0.0898438	0.015625	-0.114014	-0.0913086	-0.30542
22.6	0.0944824	0.157715	0.196045	0.121826	0.0991211	0.0249023	-0.104736	-0.0805664	-0.296143
22.7	0.0983887	0.160156	0.191406	0.128906	0.106201	0.0273438	-0.0976563	-0.078125	-0.289063
22.8	0.0859375	0.147705	0.178955	0.11792	0.0820313	0.0124512	-0.105469	-0.0827637	-0.296875
22.9	0.0859375	0.145264	0.188232	0.11792	0.0795898	0.00927734	-0.105469	-0.0766602	-0.296875
23	0.0891113	0.155518	0.186768	0.128174	0.0898438	0.0195313	-0.114014	-0.0710449	-0.289063
23.1	0.09375	0.160156	0.191406	0.132813	0.0944824	0.0241699	-0.109375	-0.0632324	-0.281982
23.2	0.0866699	0.149902	0.184326	0.121094	0.0874023	0.0170898	-0.116455	-0.0656738	-0.296143
23.3	0.09375	0.152344	0.191406	0.121094	0.0913086	0.0241699	-0.109375	-0.0585938	-0.289063
23.4	0.0922852	0.155518	0.182129	0.124268	0.0898438	0.0273438	-0.109375	-0.0554199	-0.289063
23.5	0.0898438	0.152344	0.179688	0.124268	0.0944824	0.0319824	-0.109375	-0.0507813	-0.289063
23.6	0.0866699	0.155518	0.176514	0.117188	0.0944824	0.0319824	-0.114014	-0.0507813	-0.289063
23.7	0.0866699	0.145264	0.176514	0.118652	0.0991211	0.0249023	-0.116455	-0.0461426	-0.284424
23.8	0.09375	0.160156	0.183594	0.124268	0.106201	0.0319824	-0.109375	-0.0390625	-0.285156
23.9	0.104736	0.150879	0.186768	0.120361	0.109375	0.0351563	-0.106201	-0.0390625	-0.281982
24	0.104736	0.15625	0.191406	0.121826	0.114014	0.0397949	-0.104736	-0.0390625	-0.281982
24.1	0.0976563	0.145264	0.19458	0.117188	0.114014	0.0397949	-0.114014	-0.0390625	-0.289063
24.2	0.0913086	0.145264	0.184326	0.125732	0.106201	0.0334473	-0.124268	-0.0351563	-0.292236
24.3	0.0820313	0.140625	0.176514	0.121094	0.0944824	0.0241699	-0.128906	-0.046875	-0.308594
24.4	0.0773926	0.135986	0.171875	0.116455	0.0944824	0.0241699	-0.128906	-0.046875	-0.308594
24.5	0.0703125	0.125732	0.183594	0.121094	0.0913086	0.0241699	-0.128906	-0.046875	-0.296875
24.6	0.0695801	0.116455	0.178955	0.116455	0.09375	0.0148926	-0.133545	-0.0546875	-0.301514
24.7	0.0507813	0.121094	0.167236	0.117188	0.0866699	0.00537109	-0.128906	-0.0664063	-0.311768
24.8	0.0522461	0.125732	0.164795	0.118652	0.0866699	0.0124512	-0.124268	-0.0585938	-0.311768
24.9	0.0546875	0.132813	0.183594	0.116455	0.0866699	0.0124512	-0.121826	-0.0585938	-0.304688
25	0.0500488	0.128174	0.183594	0.109375	0.0944824	0.0124512	-0.128906	-0.0585938	-0.296875
25.1	0.0554199	0.125732	0.185059	0.125732	0.0959473	0.0170898	-0.124268	-0.0539551	-0.292236
25.2	0.0578613	0.129639	0.1875	0.129639	0.09375	0.0241699	-0.120361	-0.0397949	-0.285156
25.3	0.0507813	0.125	0.195313	0.132813	0.0866699	0.0241699	-0.125	-0.046875	-0.285156
25.4	0.0476074	0.113281	0.178955	0.116455	0.0866699	0.0124512	-0.136719	-0.0585938	-0.296875
25.5	0.0429688	0.108643	0.171875	0.109375	0.0820313	0.0241699	-0.136719	-0.0617676	-0.301514
25.6	0.0415039	0.112549	0.171875	0.112549	0.078125	0.0273438	-0.125732	-0.0632324	-0.30542
25.7	0.03125	0.106201	0.164063	0.121094	0.0749512	0.0241699	-0.128906	-0.0664063	-0.308594
25.8	0.0280762	0.101563	0.175781	0.121094	0.0834961	0.0195313	-0.133545	-0.0664063	-0.308594
25.9	0.0280762	0.101563	0.175781	0.121094	0.0866699	0.0170898	-0.124268	-0.0617676	-0.303955
26	0.0429688	0.113281	0.175781	0.121094	0.0983887	0.0241699	-0.120361	-0.0546875	-0.296875
26.1	0.0344238	0.100098	0.175049	0.112549	0.0866699	0.0124512	-0.133545	-0.0600586	-0.296875
26.2	0.0344238	0.0976563	0.175049	0.121826	0.0866699	0.0124512	-0.128906	-0.0625	-0.296875
26.3	0.0195313	0.0898438	0.156982	0.109375	0.0742188	0.00463867	-0.125	-0.0734863	-0.304688
26.4	0.03125	0.0976563	0.164063	0.109375	0.0717773	0	-0.125	-0.078125	-0.309326
26.5	0.03125	0.0944824	0.152344	0.104736	0.0671387	-0.00708008	-0.125	-0.078125	-0.328125
26.6	0.0241699	0.0827637	0.152344	0.0874023	0.0600586	-0.0141602	-0.13208	-0.0898438	-0.323486
26.7	0.0280762	0.101563	0.152344	0.101563	0.0625	-0.00708008	-0.129639	-0.0898438	-0.328125
26.8	0.0383301	0.100098	0.155518	0.0930176	0.0585938	-0.00390625	-0.125732	-0.0749512	-0.324951
26.9	0.0429688	0.102295	0.161621	0.114014	0.0678711	0.00219727	-0.116455	-0.0656738	-0.303955
27	0.0429688	0.114014	0.171875	0.121094	0.0717773	0.00463867	-0.109375	-0.0617676	-0.296875
27.1	0.0351563	0.104736	0.15625	0.116455	0.0664063	0.00463867	-0.117188	-0.0742188	-0.309326
27.2	0.0351563	0.106201	0.159424	0.121094	0.0639648	0	-0.117188	-0.0742188	-0.316406
27.3	0.0351563	0.106201	0.156982	0.125732	0.0710449	-0.00244141	-0.112549	-0.0695801	-0.311768
27.4	0.0351563	0.125	0.172607	0.129639	0.0788574	0.00463867	-0.113281	-0.0625	-0.296875
27.5	0.0397949	0.120361	0.167969	0.120361	0.0788574	0.00146484	-0.116455	-0.0671387	-0.296875
27.6	0.0234375	0.101563	0.15625	0.113281	0.0671387	-0.0148926	-0.132813	-0.0859375	-0.316406
27.7	0.0266113	0.104736	0.162598	0.116455	0.0703125	-0.0117188	-0.134277	-0.0827637	-0.30542
27.8	0.0266113	0.109375	0.160156	0.11792	0.0749512	-0.0117188	-0.136719	-0.0827637	-0.300781
27.9	0.0241699	0.11084	0.164795	0.11792	0.0795898	-0.00244141	-0.124268	-0.0734863	-0.299316
28	0.03125	0.125	0.183594	0.128174	0.0834961	0.00463867	-0.117188	-0.0695801	-0.296875
28.1	0.0358887	0.120361	0.18042	0.121094	0.0788574	0.00146484	-0.117188	-0.0742188	-0.296875
28.2	0.0297852	0.112549	0.167236	0.112549	0.0656738	-0.0117188	-0.125732	-0.0827637	-0.30542
28.3	0.0273438	0.117188	0.171875	0.117188	0.0632324	-0.00708008	-0.125732	-0.078125	-0.300781
28.4	0.0163574	0.104736	0.164063	0.116455	0.0554199	-0.0195313	-0.140625	-0.102295	-0.308594
28.5	0.0117188	0.106934	0.164063	0.11084	0.0717773	-0.0219727	-0.135986	-0.104736	-0.303955
28.6	0.0234375	0.116455	0.164063	0.121094	0.0788574	-0.00317383	-0.128906	-0.0976563	-0.296875
28.7	0.0234375	0.109375	0.164063	0.116455	0.0742188	-0.0078125	-0.128906	-0.0976563	-0.301514
28.8	0.00854492	0.109375	0.147705	0.0976563	0.0554199	-0.0187988	-0.140625	-0.112549	-0.320313
28.9	0.0219727	0.124268	0.155518	0.109375	0.078125	-0.00708008	-0.128906	-0.0905762	-0.30542
29	0.0078125	0.114014	0.156982	0.109375	0.0710449	-0.0187988	-0.128906	-0.0976563	-0.3125
29.1	0.0078125	0.117188	0.152344	0.104736	0.0710449	-0.0234375	-0.128906	-0.0976563	-0.303955
29.2	0.00146484	0.114014	0.14917	0.0944824	0.0678711	-0.0368652	-0.13208	-0.10083	-0.311768
29.3	0.00390625	0.121094	0.159424	0.101563	0.0717773	-0.0344238	-0.129639	-0.0905762	-0.304688
29.4	-0.000732422	0.116455	0.152344	0.109375	0.0671387	-0.0227051	-0.136719	-0.0976563	-0.301514
29.5	0.00390625	0.106201	0.152344	0.106201	0.0671387	-0.0273438	-0.136719	-0.0976563	-0.303955
29.6	0.00708008	0.116455	0.155518	0.100098	0.0703125	-0.03125	-0.133545	-0.0944824	-0.293701
29.7	0	0.114014	0.161621	0.102295	0.0678711	-0.0290527	-0.13916	-0.100098	-0.300781
29.8	0	0.121094	0.164063	0.109375	0.0749512	-0.0266113	-0.136719	-0.0976563	-0.300781
29.9	0	0.121094	0.164063	0.104736	0.0703125	-0.03125	-0.136719	-0.0976563	-0.300781
30	0.00146484	0.128906	0.168701	0.102295	0.0678711	-0.0336914	-0.13208	-0.0930176	-0.284424
30.1	0.00708008	0.13208	0.178955	0.117188	0.0898438	-0.0234375	-0.121826	-0.0827637	-0.27417
30.2	0.00390625	0.128906	0.175781	0.104736	0.0866699	-0.0297852	-0.125	-0.0859375	-0.277344
30.3	0.00854492	0.133545	0.175781	0.0991211	0.0913086	-0.0227051	-0.120361	-0.0695801	-0.272705
30.4	0.015625	0.132813	0.175781	0.101563	0.0983887	-0.0227051	-0.113281	-0.0671387	-0.260986
30.5	0.015625	0.140625	0.175781	0.101563	0.0952148	-0.0227051	-0.11792	-0.0742188	-0.265625
30.6	0.0187988	0.140625	0.167236	0.100098	0.104736	-0.0195313	-0.121826	-0.0710449	-0.262451
30.7	0.0234375	0.140625	0.171875	0.0976563	0.106201	-0.00708008	-0.117188	-0.0585938	-0.257813
30.8	0.0234375	0.135986	0.171875	0.0976563	0.11084	-0.0117188	-0.112549	-0.0585938	-0.257813
30.9	0.0117188	0.121826	0.164795	0.0874023	0.0991211	-0.0258789	-0.124268	-0.0656738	-0.264893
31	0.0117188	0.140625	0.171875	0.0898438	0.106201	-0.0219727	-0.121826	-0.0585938	-0.262451
31.1	0.0148926	0.143799	0.175049	0.0930176	0.109375	-0.0234375	-0.125732	-0.0554199	-0.266357
31.2	0.0241699	0.149902	0.181152	0.0976563	0.130371	-0.00708008	-0.119629	-0.0493164	-0.25708
31.3	0.0280762	0.152344	0.183594	0.109375	0.132813	-0.00708008	-0.117188	-0.0437012	-0.238281
31.4	0.015625	0.139893	0.175781	0.101563	0.11792	-0.0180664	-0.125	-0.0383301	-0.246094
31.5	0.015625	0.140625	0.175781	0.0983887	0.11792	-0.0227051	-0.125	-0.0546875	-0.246094
31.6	0.0234375	0.140625	0.175781	0.09375	0.11792	-0.015625	-0.113281	-0.0476074	-0.246094
31.7	0.0102539	0.13208	0.167236	0.0805664	0.106201	-0.03125	-0.121826	-0.0632324	-0.254639
31.8	0.0078125	0.136719	0.171875	0.078125	0.11792	-0.0266113	-0.117188	-0.0585938	-0.25
31.9	0.0124512	0.136719	0.176514	0.0827637	0.122559	-0.0251465	-0.112549	-0.0539551	-0.245361
32	0.0163574	0.136719	0.183594	0.0898438	0.129639	-0.0227051	-0.105469	-0.0390625	-0.238281
32.1	0.0117188	0.136719	0.178955	0.0852051	0.125	-0.0148926	-0.110107	-0.046875	-0.238281
32.2	-0.00463867	0.125	0.160156	0.0664063	0.106201	-0.03125	-0.128906	-0.0507813	-0.25
32.3	-0.00708008	0.138184	0.164795	0.0710449	0.11084	-0.0336914	-0.124268	-0.0461426	-0.245361
32.4	0.0117188	0.140625	0.176514	0.078125	0.11792	-0.03125	-0.117188	-0.0390625	-0.226563
32.5	0.0117188	0.143799	0.186768	0.078125	0.121094	-0.0383301	-0.118652	-0.0358887	-0.223389
32.6	0.0117188	0.143799	0.191406	0.078125	0.122559	-0.0383301	-0.121094	-0.03125	-0.21875
32.7	0.00708008	0.136719	0.186768	0.0852051	0.11792	-0.03125	-0.124268	-0.0195313	-0.215576
32.8	-0.00317383	0.133545	0.176514	0.0717773	0.114746	-0.0415039	-0.13208	-0.0227051	-0.22583
32.9	0.00390625	0.140625	0.183594	0.0625	0.129639	-0.0344238	-0.125	-0.015625	-0.21875
33	0.00244141	0.140625	0.186768	0.0656738	0.128174	-0.0266113	-0.121826	-0.0124512	-0.215576
33.1	0.0117188	0.140625	0.191406	0.0773926	0.125732	-0.0266113	-0.114014	-0.0195313	-0.202393
33.2	0.0117188	0.140625	0.191406	0.0585938	0.125732	-0.0266113	-0.121094	-0.0078125	-0.207031
33.3	0.00463867	0.133545	0.179688	0.0632324	0.114014	-0.0336914	-0.131348	-0.0148926	-0.214111
33.4	0.0117188	0.135986	0.179688	0.0703125	0.114014	-0.0266113	-0.128906	-0.0078125	-0.199219
33.5	0.00854492	0.128906	0.176514	0.0671387	0.125732	-0.03125	-0.128906	-0.0078125	-0.203857
33.6	0.0148926	0.13208	0.178223	0.0656738	0.114014	-0.0234375	-0.114014	-0.00927734	-0.207764
33.7	0.0148926	0.148438	0.184326	0.0703125	0.125732	-0.0187988	-0.109375	-0.0117188	-0.203125
33.8	0.00463867	0.148438	0.179688	0.0656738	0.125732	-0.0187988	-0.109375	-0.0117188	-0.203125
33.9	-0.00317383	0.145264	0.176514	0.0632324	0.122559	-0.0219727	-0.112549	-0.0148926	-0.206299
34	0.00390625	0.152344	0.183594	0.0703125	0.125	-0.0148926	-0.105469	-0.0078125	-0.202393
34.1	0.015625	0.152344	0.183594	0.0703125	0.11792	-0.0180664	-0.105469	-0.0109863	-0.207031
34.2	0.015625	0.14917	0.183594	0.0671387	0.122559	-0.0148926	-0.105469	-0.015625	-0.207031
34.3	0.015625	0.14917	0.188232	0.0671387	0.122559	-0.0102539	-0.10083	-0.00317383	-0.190674
34.4	0.0234375	0.15625	0.195313	0.0695801	0.129639	-0.00317383	-0.09375	0.00390625	-0.183594
34.5	0.0202637	0.151611	0.202393	0.0546875	0.129639	-0.00317383	-0.0905762	0.00390625	-0.183594
34.6	0.015625	0.144531	0.183594	0.0546875	0.125	-0.00317383	-0.0976563	-0.000732422	-0.175781
34.7	0.015625	0.144531	0.183594	0.0546875	0.11792	0.00390625	-0.0976563	0.00390625	-0.175781
34.8	0.015625	0.144531	0.18042	0.0578613	0.11792	-0.00317383	-0.0976563	0.000732422	-0.164063
34.9	0.0109863	0.144531	0.178955	0.0429688	0.114746	-0.00317383	-0.0976563	-0.00390625	-0.164063
35	0.00708008	0.144531	0.183594	0.0461426	0.108643	0	-0.0976563	-0.000732422	-0.160889
35.1	0.0234375	0.144531	0.183594	0.0507813	0.106201	0.00463867	-0.0976563	0.00390625	-0.15625
35.2	0.0234375	0.144531	0.183594	0.0507813	0.11792	0.00463867	-0.0859375	0.00390625	-0.15625
35.3	0.0187988	0.139893	0.183594	0.0476074	0.11792	0.00146484	-0.0859375	0.00390625	-0.15625
35.4	0.0117188	0.132813	0.183594	0.0429688	0.11792	0	-0.0859375	-0.000732422	-0.160889
35.5	0.00854492	0.132813	0.183594	0.0429688	0.113281	0.00927734	-0.0905762	-0.0195313	-0.167969
35.6	0.00390625	0.132813	0.178955	0.0429688	0.106201	0.00463867	-0.0976563	-0.0078125	-0.167969
35.7	0.0117188	0.128174	0.171875	0.0383301	0.106201	0.00463867	-0.0976563	-0.0078125	-0.167969
35.8	0.0163574	0.125732	0.176514	0.0358887	0.11084	0.00927734	-0.0961914	-0.00317383	-0.16333
35.9	0.0117188	0.121094	0.183594	0.03125	0.106201	0.0163574	-0.105469	-0.0109863	-0.15625
36	0.0102539	0.121094	0.183594	0.0344238	0.114014	0.0195313	-0.102295	-0.0124512	-0.153076
36.1	0.0195313	0.109375	0.183594	0.0390625	0.114014	0.0195313	-0.102295	-0.0078125	-0.151611
36.2	0.0163574	0.109375	0.186768	0.0390625	0.114014	0.0124512	-0.0976563	-0.0124512	-0.148438
36.3	0.0117188	0.121094	0.188232	0.0390625	0.109375	0.0124512	-0.0976563	-0.0195313	-0.148438
36.4	0.0163574	0.125732	0.188232	0.0405273	0.10376	0.0124512	-0.0930176	-0.0148926	-0.143799
36.5	0.0234375	0.132813	0.198486	0.0429688	0.11792	0.0241699	-0.078125	-0.0078125	-0.136719
36.6	0.0266113	0.132813	0.191406	0.0507813	0.11792	0.0209961	-0.078125	-0.0078125	-0.141357
36.7	0.0195313	0.132813	0.191406	0.0507813	0.11792	0.0163574	-0.078125	-0.0078125	-0.148438
36.8	0.03125	0.128174	0.188232	0.0461426	0.113281	0.0163574	-0.078125	-0.0078125	-0.148438
36.9	0.03125	0.121094	0.183594	0.0390625	0.106201	0.0241699	-0.078125	-0.0078125	-0.151611
37	0.0280762	0.11792	0.178955	0.0358887	0.106201	0.0195313	-0.078125	-0.0109863	-0.15625
37.1	0.0187988	0.113281	0.171875	0.03125	0.106201	0.0124512	-0.078125	-0.0273438	-0.15625
37.2	0.0266113	0.124268	0.175049	0.0344238	0.0976563	0.0124512	-0.0795898	-0.0288086	-0.153076
37.3	0.0234375	0.121094	0.167236	0.0266113	0.0944824	0.00463867	-0.078125	-0.0390625	-0.144531
37.4	0.03125	0.121094	0.160156	0.0195313	0.0944824	0.00463867	-0.078125	-0.0390625	-0.15625
37.5	0.0358887	0.121094	0.17334	0.0241699	0.0991211	0.0209961	-0.0766602	-0.0344238	-0.144531
37.6	0.0397949	0.121094	0.175781	0.03125	0.106201	0.0280762	-0.0664063	-0.0273438	-0.144531
37.7	0.0351563	0.121094	0.175781	0.03125	0.106201	0.0234375	-0.0664063	-0.0351563	-0.144531
37.8	0.0305176	0.121094	0.171143	0.0266113	0.106201	0.0163574	-0.0664063	-0.0351563	-0.144531
37.9	0.0429688	0.125732	0.171875	0.0273438	0.11084	0.0241699	-0.0632324	-0.0273438	-0.136719
38	0.0429688	0.121094	0.168701	0.0241699	0.101563	0.0319824	-0.0703125	-0.0273438	-0.141357
38.1	0.0429688	0.121094	0.164063	0.03125	0.106201	0.0319824	-0.0734863	-0.0273438	-0.148438
38.2	0.0383301	0.116455	0.164063	0.03125	0.106201	0.0319824	-0.078125	-0.0273438	-0.148438
38.3	0.0234375	0.101563	0.15625	0.0187988	0.0952148	0.0241699	-0.0859375	-0.0351563	-0.151611
38.4	0.0234375	0.101563	0.15625	0.0117188	0.0905762	0.0241699	-0.0859375	-0.0351563	-0.15625
38.5	0.0266113	0.100098	0.154785	0.0148926	0.0891113	0.0241699	-0.0710449	-0.0366211	-0.153076
38.6	0.0358887	0.102295	0.152344	0.0195313	0.0866699	0.0241699	-0.0710449	-0.0390625	-0.148438
38.7	0.03125	0.109375	0.152344	0.0273438	0.0866699	0.0241699	-0.078125	-0.0390625	-0.148438
38.8	0.03125	0.104736	0.152344	0.0273438	0.0944824	0.0195313	-0.078125	-0.0390625	-0.148438
38.9	0.03125	0.0898438	0.152344	0.0163574	0.0944824	0.0124512	-0.078125	-0.0390625	-0.148438
39	0.03125	0.0898438	0.156982	0.0117188	0.0898438	0.0124512	-0.078125	-0.0422363	-0.153076
39.1	0.0390625	0.0976563	0.152344	0.0273438	0.0905762	0.0170898	-0.0703125	-0.0390625	-0.152344
39.2	0.0344238	0.0976563	0.152344	0.0227051	0.0905762	0.0124512	-0.0734863	-0.0390625	-0.152344
39.3	0.0390625	0.0976563	0.155518	0.015625	0.0874023	0.0241699	-0.0703125	-0.0390625	-0.152344
39.4	0.0358887	0.0944824	0.148438	0.015625	0.0827637	0.0241699	-0.0703125	-0.0390625	-0.152344
39.5	0.03125	0.0898438	0.137451	0.015625	0.0827637	0.0195313	-0.0632324	-0.0437012	-0.152344
39.6	0.0358887	0.0944824	0.145264	0.0170898	0.0827637	0.0170898	-0.0656738	-0.0461426	-0.147705
39.7	0.0351563	0.0969238	0.144531	0.0117188	0.0866699	0.0163574	-0.0710449	-0.046875	-0.151611
39.8	0.0305176	0.0820313	0.144531	0.0117188	0.0834961	0.0163574	-0.078125	-0.0585938	-0.15625
39.9	0.0234375	0.0820313	0.139893	0.00708008	0.0788574	0.0163574	-0.078125	-0.046875	-0.15625
40	0.0234375	0.0820313	0.132813	0.0117188	0.0788574	0.0117188	-0.0812988	-0.046875	-0.15625
40.1	0.00854492	0.0671387	0.116455	0	0.0671387	-0.00708008	-0.0976563	-0.0734863	-0.167969
40.2	0.00390625	0.0625	0.109375	0	0.0671387	-0.00708008	-0.0859375	-0.0664063	-0.172607
40.3	0.0117188	0.0625	0.106201	-0.0148926	0.0625	-0.0102539	-0.0859375	-0.0664063	-0.179688
40.4	0.0117188	0.0703125	0.101563	-0.0078125	0.0554199	-0.0148926	-0.0905762	-0.0664063	-0.179688
40.5	0.0163574	0.0749512	0.106201	-0.00317383	0.0600586	-0.0102539	-0.0930176	-0.0617676	-0.182861
40.6	0.0234375	0.0820313	0.108643	0.00390625	0.0671387	-0.00317383	-0.0859375	-0.0546875	-0.175781
40.7	0.0187988	0.0820313	0.113281	-0.000732422	0.0639648	-0.0078125	-0.0891113	-0.0546875	-0.178955
40.8	0.0117188	0.0820313	0.113281	-0.0078125	0.0593262	-0.0148926	-0.0859375	-0.0546875	-0.183594
40.9	0.0266113	0.0852051	0.116455	-0.00463867	0.0625	-0.0148926	-0.0827637	-0.0515137	-0.18042
41	0.03125	0.0898438	0.11792	0	0.0625	-0.0148926	-0.078125	-0.046875	-0.18042
41.1	0.03125	0.0852051	0.113281	-0.00463867	0.0554199	-0.0148926	-0.078125	-0.0515137	-0.19458
41.2	0.0358887	0.0827637	0.11792	0.000732422	0.0600586	-0.0102539	-0.0734863	-0.0539551	-0.1875
41.3	0.0351563	0.0820313	0.112549	0	0.0593262	-0.0109863	-0.0742188	-0.0546875	-0.183594
41.4	0.0351563	0.0820313	0.113281	0	0.0593262	-0.00317383	-0.0742188	-0.0546875	-0.195313
41.5	0.0383301	0.0852051	0.116455	0	0.0593262	-0.00463867	-0.0710449	-0.0515137	-0.175781
41.6	0.0280762	0.078125	0.109375	-0.0117188	0.0476074	-0.0187988	-0.0664063	-0.0507813	-0.18042
41.7	0.0234375	0.0898438	0.101563	0	0.0429688	-0.0187988	-0.0710449	-0.0507813	-0.1875
41.8	0.0266113	0.0898438	0.101563	0	0.0358887	-0.0187988	-0.078125	-0.0507813	-0.1875
41.9	0.0241699	0.0898438	0.0983887	-0.00463867	0.0358887	-0.0187988	-0.0703125	-0.0539551	-0.179688
42	0.0234375	0.0866699	0.0905762	-0.0148926	0.0327148	-0.0219727	-0.0734863	-0.0617676	-0.182861
42.1	0.0117188	0.0820313	0.0859375	-0.0227051	0.0280762	-0.0297852	-0.078125	-0.0546875	-0.1875
42.2	0.0117188	0.0866699	0.0812988	-0.0273438	0.0280762	-0.0422363	-0.078125	-0.0546875	-0.1875
42.3	0.0234375	0.0773926	0.0742188	-0.015625	0.0280762	-0.0422363	-0.078125	-0.0664063	-0.1875
42.4	0.0234375	0.0703125	0.0742188	-0.015625	0.0280762	-0.0422363	-0.078125	-0.0710449	-0.1875
42.5	0.0234375	0.0703125	0.0742188	-0.015625	0.0280762	-0.0422363	-0.078125	-0.0664063	-0.1875
42.6	0.0117188	0.0585938	0.0625	-0.0273438	0.0163574	-0.0539551	-0.0898438	-0.078125	-0.199219
42.7	0.0117188	0.0585938	0.0578613	-0.0319824	0.0117188	-0.0539551	-0.0898438	-0.078125	-0.199219
42.8	0.0148926	0.0617676	0.0585938	-0.0358887	0.0078125	-0.0507813	-0.0898438	-0.0795898	-0.203857
42.9	0.00708008	0.0554199	0.0578613	-0.0390625	0.00463867	-0.0539551	-0.0976563	-0.0898438	-0.199219
43	0	0.0507813	0.0507813	-0.0390625	0.00463867	-0.0539551	-0.0859375	-0.0898438	-0.199219
43.1	0	0.0625	0.0507813	-0.0390625	0.00463867	-0.0539551	-0.0859375	-0.078125	-0.199219
43.2	0	0.0507813	0.0476074	-0.0390625	0.00146484	-0.0539551	-0.0859375	-0.078125	-0.199219
43.3	0	0.0507813	0.0429688	-0.0422363	-0.00317383	-0.0539551	-0.0859375	-0.0734863	-0.199219
43.4	0.0117188	0.0507813	0.0429688	-0.046875	0.00854492	-0.0539551	-0.0905762	-0.078125	-0.199219
43.5	-0.00317383	0.0507813	0.0429688	-0.046875	0.00390625	-0.0539551	-0.0976563	-0.078125	-0.190674
43.6	0.00854492	0.0554199	0.0476074	-0.0422363	0.00146484	-0.0493164	-0.0930176	-0.078125	-0.190674
43.7	-0.0078125	0.0461426	0.0507813	-0.0515137	-0.00317383	-0.0585938	-0.0976563	-0.0898438	-0.195313
43.8	0.00390625	0.0507813	0.0507813	-0.0507813	0.00146484	-0.0656738	-0.0976563	-0.0930176	-0.195313
43.9	0.00390625	0.0507813	0.0507813	-0.0507813	-0.00317383	-0.0656738	-0.0976563	-0.0859375	-0.195313
44	-0.0078125	0.0507813	0.0461426	-0.0539551	-0.00317383	-0.0773926	-0.0898438	-0.0976563	-0.195313
44.1	-0.0078125	0.0390625	0.0390625	-0.0585938	-0.00317383	-0.0773926	-0.0898438	-0.0859375	-0.195313
44.2	0.00390625	0.0344238	0.0390625	-0.0585938	-0.00317383	-0.0773926	-0.0898438	-0.0859375	-0.195313
44.3	0.00244141	0.0422363	0.0344238	-0.0554199	0	-0.0742188	-0.0866699	-0.0827637	-0.192139
44.4	0.00463867	0.0288086	0.0437012	-0.0539551	0.00146484	-0.0727539	-0.0852051	-0.0859375	-0.195313
44.5	0.00317383	0.0344238	0.0422363	-0.0554199	0	-0.0742188	-0.0866699	-0.0944824	-0.215576
44.6	0.0124512	0.0437012	0.0483398	-0.0507813	0.00927734	-0.0649414	-0.0656738	-0.0852051	-0.189941
44.7	0.0195313	0.0390625	0.0507813	-0.0507813	0.0163574	-0.0532227	-0.0585938	-0.078125	-0.18042
44.8	0.000732422	0.03125	0.0429688	-0.0632324	0.00854492	-0.0585938	-0.0664063	-0.0859375	-0.207031
44.9	-0.000732422	0.0344238	0.0461426	-0.0671387	0.0117188	-0.0625	-0.0632324	-0.0859375	-0.192139
45	0.00390625	0.0390625	0.0507813	-0.0625	0.0117188	-0.0578613	-0.0585938	-0.0859375	-0.182861
45.1	0.00854492	0.0507813	0.0554199	-0.0578613	0.00927734	-0.0532227	-0.0539551	-0.0812988	-0.175781
45.2	0.015625	0.0507813	0.0625	-0.0507813	0.0163574	-0.0461426	-0.046875	-0.0788574	-0.175781
45.3	0.015625	0.0507813	0.0625	-0.0507813	0.0209961	-0.0461426	-0.046875	-0.0859375	-0.175781
45.4	0.0109863	0.0507813	0.0546875	-0.0507813	0.0280762	-0.0507813	-0.046875	-0.0859375	-0.175781
45.5	0.0163574	0.0476074	0.0546875	-0.0539551	0.0280762	-0.0578613	-0.046875	-0.0859375	-0.175781
45.6	0.0234375	0.0358887	0.0593262	-0.0539551	0.0249023	-0.0563965	-0.0454102	-0.0812988	-0.171143
45.7	0.0234375	0.0429688	0.0617676	-0.046875	0.0397949	-0.0539551	-0.0429688	-0.0664063	-0.15625
45.8	0.0234375	0.0429688	0.0546875	-0.046875	0.0397949	-0.0539551	-0.0351563	-0.0742188	-0.15625
45.9	0.0234375	0.0429688	0.0546875	-0.046875	0.0319824	-0.0539551	-0.0351563	-0.0664063	-0.15625
46	0.0266113	0.0461426	0.0578613	-0.0437012	0.0429688	-0.0554199	-0.0249023	-0.0632324	-0.153076
46.1	0.03125	0.0461426	0.0625	-0.0273438	0.0429688	-0.0578613	-0.0273438	-0.0585938	-0.148438
46.2	0.03125	0.0390625	0.0625	-0.0319824	0.0358887	-0.0578613	-0.0273438	-0.0617676	-0.136719
46.3	0.03125	0.0476074	0.0625	-0.0390625	0.0358887	-0.0610352	-0.0273438	-0.0664063	-0.136719
46.4	0.03125	0.0429688	0.0703125	-0.03125	0.0358887	-0.0656738	-0.015625	-0.0664063	-0.136719
46.5	0.0209961	0.03125	0.0600586	-0.0415039	0.0288086	-0.0727539	-0.0273438	-0.0734863	-0.148438
46.6	0.0234375	0.03125	0.0625	-0.0390625	0.0444336	-0.0656738	-0.0195313	-0.0664063	-0.140625
46.7	0.0234375	0.03125	0.0625	-0.0390625	0.0397949	-0.0656738	-0.0195313	-0.0593262	-0.143799
46.8	0.0266113	0.0344238	0.0656738	-0.0405273	0.0507813	-0.0507813	-0.0195313	-0.0632324	-0.145264
46.9	0.0234375	0.03125	0.0578613	-0.0507813	0.0476074	-0.0656738	-0.0273438	-0.0664063	-0.148438
47	0.0187988	0.0280762	0.0625	-0.0390625	0.0476074	-0.0656738	-0.0273438	-0.0664063	-0.148438
47.1	0.0234375	0.0234375	0.0625	-0.0507813	0.0429688	-0.0539551	-0.0319824	-0.0664063	-0.136719
47.2	0.0117188	0.0187988	0.0625	-0.0390625	0.0358887	-0.0539551	-0.0273438	-0.0710449	-0.136719
47.3	0.00708008	0.0117188	0.0625	-0.0390625	0.0476074	-0.0585938	-0.0305176	-0.078125	-0.136719
47.4	0.00463867	0.0163574	0.0671387	-0.0344238	0.0522461	-0.0610352	-0.0305176	-0.0688477	-0.136719
47.5	0.00854492	0.0148926	0.0593262	-0.0422363	0.0476074	-0.0656738	-0.0241699	-0.078125	-0.148438
47.6	0.00708008	0.00317383	0.0578613	-0.0437012	0.0507813	-0.0625	-0.0195313	-0.0749512	-0.136719
47.7	0.0163574	0.0124512	0.0671387	-0.0390625	0.0600586	-0.0532227	-0.0148926	-0.0656738	-0.13208
47.8	0.0266113	0.0241699	0.0742188	-0.0390625	0.0703125	-0.0461426	-0.0078125	-0.0585938	-0.125
47.9	0.0195313	0.0195313	0.0812988	-0.03125	0.0632324	-0.0461426	-0.0078125	-0.046875	-0.117188
48	0.0124512	0.0124512	0.0671387	-0.0429688	0.0678711	-0.0532227	-0.0195313	-0.0703125	-0.124268
48.1	0.0163574	0.0195313	0.0742188	-0.03125	0.0717773	-0.0461426	-0.0195313	-0.0585938	-0.117188
48.2	0.0234375	0.0195313	0.0820313	-0.03125	0.0671387	-0.0415039	-0.0195313	-0.0617676	-0.121826
48.3	0.0234375	0.0195313	0.0820313	-0.03125	0.0671387	-0.0461426	-0.0109863	-0.0664063	-0.128906
48.4	0.0141602	0.0148926	0.0773926	-0.03125	0.0625	-0.0507813	-0.0202637	-0.0710449	-0.133545
48.5	0.0117188	0.03125	0.0773926	-0.0195313	0.0742188	-0.0461426	-0.0202637	-0.0664063	-0.128906
48.6	0.0117188	0.0266113	0.0703125	-0.0195313	0.0671387	-0.0507813	-0.0273438	-0.0664063	-0.117188
48.7	0.00927734	0.0124512	0.0632324	-0.0266113	0.0600586	-0.0532227	-0.0344238	-0.0664063	-0.124268
48.8	0.0117188	0.0280762	0.0671387	-0.0078125	0.0639648	-0.0461426	-0.0273438	-0.0664063	-0.112549
48.9	0.00708008	0.0234375	0.0742188	-0.0124512	0.0593262	-0.0461426	-0.0195313	-0.0585938	-0.117188
49	-0.00463867	0.0187988	0.0695801	-0.0241699	0.0500488	-0.0507813	-0.0319824	-0.0632324	-0.126465
49.1	0.0117188	0.03125	0.0742188	-0.0117188	0.0476074	-0.0461426	-0.0273438	-0.0585938	-0.128906
49.2	0.0117188	0.03125	0.0742188	-0.0117188	0.0476074	-0.0461426	-0.0227051	-0.0585938	-0.128906
49.3	0	0.03125	0.0742188	0	0.0554199	-0.0493164	-0.0273438	-0.0585938	-0.128906
49.4	0.0163574	0.0358887	0.0742188	-0.0102539	0.0600586	-0.0493164	-0.0227051	-0.0539551	-0.124268
49.5	0.0202637	0.0429688	0.0742188	0.00708008	0.0671387	-0.0422363	-0.00390625	-0.046875	-0.117188
49.6	0.00390625	0.03125	0.0625	0.00463867	0.0522461	-0.0539551	-0.015625	-0.0617676	-0.128906
49.7	0.00708008	0.0344238	0.0625	0.00317383	0.0539551	-0.0507813	-0.0124512	-0.0632324	-0.125732
49.8	0.00708008	0.0344238	0.0703125	0.0078125	0.0600586	-0.0461426	-0.0124512	-0.0585938	-0.109375
49.9	0.0117188	0.0273438	0.0703125	0.0078125	0.0507813	-0.0461426	-0.0195313	-0.0632324	-0.109375
50	0.0163574	0.0319824	0.0749512	0.0124512	0.0483398	-0.0415039	-0.0148926	-0.0656738	-0.104736
50.1	0.0234375	0.0390625	0.0820313	0.03125	0.0554199	-0.0344238	-0.0078125	-0.0585938	-0.0976563
50.2	0.0109863	0.03125	0.0695801	0.0187988	0.0444336	-0.0422363	-0.015625	-0.0664063	-0.105469
50.3	0.00390625	0.0429688	0.0625	0.0117188	0.0397949	-0.046875	-0.0202637	-0.0664063	-0.0976563
50.4	0.0117188	0.0397949	0.0625	0.0117188	0.0351563	-0.0539551	-0.0273438	-0.0695801	-0.0976563
50.5	0.00854492	0.0429688	0.0593262	0.0163574	0.0280762	-0.0539551	-0.0273438	-0.0742188	-0.102295
50.6	0.00390625	0.0429688	0.0664063	0.0234375	0.0280762	-0.0585938	-0.0195313	-0.0625	-0.0976563
50.7	0.00390625	0.0429688	0.0664063	0.0234375	0.0351563	-0.0656738	-0.0227051	-0.0625	-0.0976563
50.8	0.00708008	0.0461426	0.0695801	0.0266113	0.03125	-0.0625	-0.0241699	-0.0593262	-0.0944824
50.9	0	0.0390625	0.0578613	0.0195313	0.0209961	-0.0695801	-0.03125	-0.0710449	-0.101563
51	0.00708008	0.0344238	0.0507813	0.0148926	0.0163574	-0.0727539	-0.03125	-0.0703125	-0.101563
51.1	0	0.0273438	0.0585938	0.0078125	0.0195313	-0.0695801	-0.03125	-0.0703125	-0.101563
51.2	-0.00317383	0.0273438	0.0554199	0.0078125	0.00927734	-0.0664063	-0.0358887	-0.0703125	-0.0969238
51.3	0.00463867	0.0319824	0.0671387	0.0202637	0.00927734	-0.0603027	-0.0266113	-0.0656738	-0.09375
51.4	0.00390625	0.0429688	0.0617676	0.0195313	0.00854492	-0.0656738	-0.0273438	-0.0710449	-0.0898438
51.5	0.00390625	0.0429688	0.0546875	0.0195313	0.00854492	-0.0656738	-0.0273438	-0.078125	-0.0930176
51.6	0.00390625	0.0429688	0.0546875	0.0280762	0.00854492	-0.0656738	-0.0273438	-0.078125	-0.0859375
51.7	-0.000732422	0.0383301	0.0546875	0.0234375	0.00854492	-0.0656738	-0.0273438	-0.078125	-0.0859375
51.8	-0.0078125	0.0390625	0.0617676	0.0234375	0.015625	-0.0539551	-0.0305176	-0.078125	-0.0859375
51.9	-0.00317383	0.0437012	0.0593262	0.0234375	0.0131836	-0.0493164	-0.0305176	-0.0734863	-0.0812988
52	0.00390625	0.0476074	0.0664063	0.0234375	0.0202637	-0.0390625	-0.0234375	-0.0664063	-0.0742188
52.1	0.00390625	0.0429688	0.0664063	0.0234375	0.0202637	-0.0375977	-0.0234375	-0.0695801	-0.0742188
52.2	0.00390625	0.0461426	0.0664063	0.0266113	0.0234375	-0.0358887	-0.0202637	-0.0710449	-0.0710449
52.3	0.00390625	0.0625	0.0742188	0.03125	0.0280762	-0.0266113	-0.015625	-0.0664063	-0.0664063
52.4	0.00390625	0.0625	0.0742188	0.03125	0.0249023	-0.0297852	-0.0124512	-0.0664063	-0.0664063
52.5	-0.0124512	0.0461426	0.0625	0.0195313	0.00854492	-0.0461426	-0.0227051	-0.078125	-0.078125
52.6	-0.0195313	0.0273438	0.0625	0.0195313	0.00390625	-0.0461426	-0.0273438	-0.078125	-0.078125
52.7	-0.0195313	0.0273438	0.0625	0.0195313	-0.00317383	-0.0461426	-0.0273438	-0.0710449	-0.078125
52.8	-0.0195313	0.0358887	0.0625	0.0195313	-0.00317383	-0.0461426	-0.0241699	-0.078125	-0.078125
52.9	-0.0078125	0.0429688	0.0742188	0.03125	0.00854492	-0.0344238	-0.0227051	-0.0664063	-0.0632324
53	-0.0109863	0.0429688	0.0695801	0.0266113	-0.00634766	-0.0390625	-0.015625	-0.078125	-0.0585938
53.1	-0.00317383	0.0554199	0.0749512	0.0319824	0.00146484	-0.0336914	-0.00317383	-0.0656738	-0.0461426
53.2	0.00390625	0.0625	0.0820313	0.0390625	0.00854492	-0.0266113	0.00390625	-0.0585938	-0.0390625
53.3	0.00390625	0.0656738	0.0788574	0.0390625	0.00390625	-0.0266113	0.00390625	-0.0585938	-0.0390625
53.4	0.00390625	0.0671387	0.0664063	0.0390625	-0.00317383	-0.0266113	0.00390625	-0.0539551	-0.0390625
53.5	0.00708008	0.0656738	0.0773926	0.0422363	0	-0.0234375	0.00708008	-0.0437012	-0.03125
53.6	0.0117188	0.0703125	0.0742188	0.046875	0	-0.0187988	0.0117188	-0.0390625	-0.0241699
53.7	0.0117188	0.0703125	0.0695801	0.046875	-0.00708008	-0.0141602	0	-0.0390625	-0.03125
53.8	0.0117188	0.0703125	0.0703125	0.046875	-0.00708008	-0.00708008	0	-0.0390625	-0.0266113
53.9	0.00708008	0.0703125	0.0703125	0.046875	-0.00708008	-0.00708008	0	-0.0390625	-0.03125
54	0	0.0703125	0.0625	0.046875	-0.0102539	-0.0117188	0	-0.046875	-0.03125
54.1	0.00463867	0.0703125	0.0671387	0.0397949	-0.0102539	-0.0141602	0.00463867	-0.0422363	-0.0266113
54.2	0.0117188	0.0703125	0.0710449	0.046875	-0.00317383	-0.0102539	0.00708008	-0.0351563	-0.0195313
54.3	0.0234375	0.0820313	0.078125	0.0585938	0.00854492	-0.00317383	0.0163574	-0.0234375	-0.0078125
54.4	0.0234375	0.0703125	0.0734863	0.0554199	0.00854492	-0.00317383	0.0187988	-0.0234375	-0.0078125
54.5	0.0234375	0.0703125	0.0742188	0.0507813	0.00854492	0	0.0117188	-0.0351563	0.00390625
54.6	0.0234375	0.0703125	0.0664063	0.0429688	0.00854492	0.00463867	0.0117188	-0.0351563	0.00390625
54.7	0.0266113	0.0734863	0.0727539	0.0461426	0.0117188	0.0078125	0.0148926	-0.0319824	-0.00463867
54.8	0.0266113	0.078125	0.0703125	0.0507813	0.0117188	0.000732422	0.0195313	-0.0273438	0
54.9	0.0195313	0.0749512	0.0625	0.0507813	0.00463867	0.000732422	0.0117188	-0.0273438	0
55	0.0195313	0.0703125	0.0703125	0.0507813	0.00463867	0.000732422	0.0195313	-0.0273438	0
55.1	0.0195313	0.0656738	0.0671387	0.0507813	0.00463867	0.0124512	0.0163574	-0.0273438	0.0117188
55.2	0.0209961	0.0632324	0.0671387	0.0554199	0.00927734	0.013916	0.0163574	-0.0227051	0.00463867
55.3	0.0234375	0.0703125	0.0742188	0.0625	0.0163574	0.0163574	0.015625	-0.015625	0.0117188
55.4	0.0351563	0.0703125	0.0695801	0.0461426	0.0131836	0.0163574	0.015625	-0.015625	0.00708008
55.5	0.0351563	0.0703125	0.0593262	0.0507813	0.00854492	0.0163574	0.015625	-0.015625	0
55.6	0.0305176	0.0820313	0.0546875	0.0390625	0.0117188	0.0163574	0.015625	-0.015625	0
55.7	0.03125	0.0866699	0.0625	0.046875	0.0209961	0.0241699	0.0234375	0.00390625	0.0078125
55.8	0.03125	0.0820313	0.0625	0.046875	0.0163574	0.0241699	0.0234375	-0.0078125	0.00463867
55.9	0.0280762	0.0820313	0.0625	0.046875	0.0163574	0.0195313	0.0234375	0.00390625	0.0117188
56	0.015625	0.0742188	0.0546875	0.0280762	0.00854492	0.00463867	0.015625	-0.00854492	0.00390625
56.1	0.015625	0.0695801	0.0500488	0.0344238	0.00854492	0.00463867	0.015625	-0.015625	0.00390625
56.2	0.0187988	0.0656738	0.0507813	0.0390625	0.0117188	0.0078125	0.0187988	-0.0124512	0.00708008
56.3	0.03125	0.0703125	0.0578613	0.03125	0.0163574	0.0124512	0.0234375	-0.0078125	0.0117188
56.4	0.0266113	0.0703125	0.0507813	0.03125	0.0163574	0.0124512	0.0187988	-0.0109863	0.0117188
56.5	0.0195313	0.0656738	0.0507813	0.0390625	0.0117188	0.0124512	0.0117188	-0.015625	0.0117188
56.6	0.0124512	0.0515137	0.0437012	0.0319824	-0.00244141	0.0170898	0.00463867	-0.0148926	0.00463867
56.7	0.0280762	0.0554199	0.0476074	0.0390625	0.00927734	0.0241699	0.0117188	-0.0078125	0.0117188
56.8	0.0266113	0.0585938	0.0429688	0.03125	0.0117188	0.0241699	0.0117188	-0.0078125	0.0117188
56.9	0.03125	0.0585938	0.0429688	0.03125	0.00927734	0.0209961	0.0117188	-0.0078125	0.0117188
57	0.0280762	0.0461426	0.0383301	0.03125	0.0117188	0.0163574	0.0117188	-0.0078125	0.00708008
57.1	0.0280762	0.0515137	0.0358887	0.0358887	0.00927734	0.0209961	0.0163574	-0.00317383	0.00463867
57.2	0.0227051	0.0429688	0.0351563	0.0351563	0.00854492	0.0202637	0.015625	-0.00390625	0.00390625
57.3	0.0234375	0.0429688	0.0319824	0.0351563	0.00537109	0.0202637	0.015625	-0.00390625	0.00390625
57.4	0.0266113	0.0429688	0.0305176	0.0336914	0.00390625	0.0234375	0.00708008	-0.000732422	0.00390625
57.5	0.0266113	0.0429688	0.0422363	0.0195313	0.00854492	0.03125	0.0117188	0.00390625	0.00390625
57.6	0.0078125	0.03125	0.0234375	0.0078125	-0.00317383	0.0124512	-0.00463867	0.00390625	-0.0078125
57.7	0.0209961	0.0241699	0.0280762	0.0170898	0.00146484	0.0170898	-0.00244141	0.00854492	-0.00317383
57.8	0.0234375	0.03125	0.0351563	0.03125	0.015625	0.0209961	0.0117188	0.0109863	0.00390625
57.9	0.0187988	0.03125	0.0351563	0.03125	-0.00317383	0.0163574	0.0117188	0.00390625	0.00390625
58	0.0117188	0.03125	0.0305176	0.0266113	0.00854492	0.0163574	0.0117188	0.00390625	0.00390625
58.1	0.00854492	0.03125	0.0234375	0.0241699	-0.00317383	0.0117188	0.0117188	0.00390625	0.00390625
58.2	0.00708008	0.0344238	0.0266113	0.0344238	0	0.0078125	0.0102539	0.0148926	0.00708008
58.3	0.0117188	0.03125	0.03125	0.0266113	0.00463867	0.0124512	0.0078125	0.0195313	0.00708008
58.4	0.0117188	0.03125	0.0280762	0.0195313	0.00463867	0.0124512	0.0078125	0.0117188	0
58.5	0.0280762	0.0358887	0.0280762	0.0241699	0.0163574	0.0170898	0.00927734	0.0241699	0.00463867
58.6	0.0234375	0.0266113	0.0234375	0.0195313	0.00463867	0.0124512	-0.0078125	0.0163574	0
58.7	0.0187988	0.0195313	0.0187988	0.0195313	0.00463867	0.0078125	0	0.0117188	0
58.8	0.00390625	0.0117188	0.00390625	0	-0.00634766	-0.00708008	-0.0078125	-0.000732422	-0.0078125
58.9	0.00708008	0.0148926	0.0117188	0.00317383	-0.0078125	-0.00390625	-0.00463867	-0.00463867	0.00708008
59	0.0195313	0.0163574	0.0117188	0.0078125	-0.00317383	-0.00244141	0	0.0117188	0
59.1	0.0163574	0.0117188	0.0117188	0.0078125	-0.00317383	0.00463867	0	0.0117188	0.00854492
59.2	0	-0.00463867	0	-0.00390625	-0.0148926	-0.00708008	-0.0117188	-0.00463867	-0.0078125
59.3	0	-0.0117188	0	-0.00708008	-0.0148926	-0.00708008	-0.0117188	-0.0117188	-0.00463867
59.4	-0.00463867	-0.0117188	0	-0.0117188	-0.0148926	-0.00708008	-0.0117188	-0.00390625	-0.0195313
59.5	-0.00708008	-0.00708008	0.00463867	-0.00708008	-0.0102539	-0.00244141	-0.00708008	0.000732422	-0.00708008
59.6	0	0	0.00708008	0	0	0	0	0.00463867	0
59.7	0.0117188	0	0	-0.00463867	-0.00708008	-0.00708008	0	0	0
59.8	0.00854492	-0.00317383	0.0117188	-0.0195313	-0.00708008	-0.0102539	0.0117188	0	0
59.9	0.00854492	-0.00317383	0.0163574	-0.00708008	-0.00244141	-0.0102539	0.0163574	0.0163574	0.00463867
60	0.0109863	-0.000732422	0.015625	-0.00463867	-0.00317383	-0.0078125	0.0187988	0.0141602	0.00390625
60.1	0.0187988	0.00390625	0.015625	0	-0.00317383	-0.00317383	0.0234375	0.0117188	0.00390625
60.2	0.0117188	0.00390625	0.0109863	0	-0.00317383	-0.00317383	0.0234375	0.0117188	0.015625
60.3	0.00708008	0.00390625	0.00390625	0	-0.0078125	-0.0078125	0.0234375	0.00854492	0.0109863
60.4	0	-0.000732422	0.00390625	0	-0.0148926	-0.0148926	0.0234375	0.015625	0.00390625
60.5	-0.0148926	-0.0148926	-0.00317383	-0.00708008	-0.0219727	-0.0219727	0.0163574	0.00854492	-0.00317383
60.6	-0.0078125	-0.00927734	0.00708008	0	-0.0148926	-0.0117188	0.0266113	0.0187988	0.00708008
60.7	-0.0109863	-0.0148926	0.00854492	-0.0078125	-0.0180664	-0.0134277	0.0280762	0.015625	0.00854492
60.8	-0.0124512	-0.0163574	0.00708008	-0.0163574	-0.0195313	-0.0195313	0.0219727	0.00708008	0.00708008
60.9	0	-0.0117188	0.00854492	-0.00708008	-0.0195313	-0.0195313	0.0195313	0.0117188	0.0117188
61	0	-0.0148926	0.00390625	-0.00463867	-0.0266113	-0.0187988	0.0195313	0.0117188	0.0117188
61.1	0.00463867	-0.0148926	0.0163574	-0.00708008	-0.0219727	-0.0219727	0.0241699	0.0163574	0.0163574
61.2	0.00390625	-0.015625	0.015625	-0.0078125	-0.0258789	-0.0195313	0.0234375	0.0202637	0.015625
61.3	-0.000732422	-0.015625	0.015625	-0.0124512	-0.0305176	-0.0266113	0.03125	0.015625	0.015625
61.4	-0.0148926	-0.0241699	0.00390625	-0.03125	-0.0422363	-0.0383301	0.0195313	0.00390625	0.00390625
61.5	-0.0078125	-0.03125	0.00390625	-0.03125	-0.0351563	-0.0415039	0.0163574	0.00390625	0.00390625
61.6	-0.0124512	-0.0266113	-0.000732422	-0.03125	-0.0422363	-0.0461426	0.0117188	0.00390625	0.00390625
61.7	-0.0195313	-0.0241699	0.00390625	-0.03125	-0.0422363	-0.0461426	0.0117188	0.00390625	0.00390625
61.8	-0.0195313	-0.0163574	0.00708008	-0.03125	-0.0390625	-0.0429688	0.0148926	0.00244141	-0.00927734
61.9	-0.0273438	-0.0227051	0.00390625	-0.0273438	-0.0422363	-0.0507813	0.0117188	-0.0078125	-0.0195313
62	-0.0227051	-0.0227051	0.00854492	-0.0227051	-0.0422363	-0.0532227	0.0117188	-0.00317383	-0.0102539
62.1	-0.015625	-0.015625	0.015625	-0.015625	-0.0422363	-0.0461426	0.0117188	0.00854492	0.00390625
62.2	-0.0241699	-0.0273438	0.00390625	-0.0273438	-0.0571289	-0.0578613	0	-0.000732422	-0.0078125
62.3	-0.0227051	-0.0273438	-0.000732422	-0.0319824	-0.0617676	-0.0578613	0	-0.00317383	-0.0078125
62.4	-0.0273438	-0.0241699	-0.0078125	-0.0390625	-0.0617676	-0.0578613	-0.0078125	-0.000732422	-0.0078125
62.5	-0.0241699	-0.0280762	0.00317383	-0.0507813	-0.0585938	-0.0546875	-0.00463867	0.00708008	-0.00463867
62.6	-0.03125	-0.0351563	-0.00390625	-0.0625	-0.0656738	-0.0617676	-0.0117188	0	-0.0117188
62.7	-0.03125	-0.0351563	-0.00708008	-0.0625	-0.0656738	-0.0649414	-0.0117188	-0.00317383	-0.0117188
62.8	-0.03125	-0.0305176	-0.00708008	-0.0578613	-0.0656738	-0.0649414	-0.00244141	0.00463867	-0.00708008
62.9	-0.0390625	-0.0422363	-0.0124512	-0.0632324	-0.0734863	-0.0656738	-0.00463867	-0.000732422	-0.0078125
63	-0.0390625	-0.0390625	-0.0109863	-0.0703125	-0.0734863	-0.0703125	-0.00317383	-0.0078125	-0.0078125
63.1	-0.0390625	-0.0390625	-0.0078125	-0.0703125	-0.0656738	-0.0773926	-0.0078125	-0.0078125	-0.0078125
63.2	-0.0390625	-0.0437012	-0.015625	-0.0703125	-0.0688477	-0.0773926	-0.00463867	-0.0078125	-0.0078125
63.3	-0.0375977	-0.0461426	-0.00317383	-0.0656738	-0.0688477	-0.0727539	0.00146484	-0.00317383	-0.00317383
63.4	-0.0351563	-0.0273438	-0.00390625	-0.0617676	-0.0617676	-0.0688477	0.00390625	0.00390625	0.00390625
63.5	-0.0319824	-0.0241699	-0.000732422	-0.0632324	-0.0585938	-0.0749512	0.0141602	0.0187988	0.00708008
63.6	-0.0273438	-0.0195313	0.0117188	-0.0632324	-0.0539551	-0.0773926	0.0117188	0.0234375	0.0117188
63.7	-0.0390625	-0.03125	-0.0078125	-0.0820313	-0.0656738	-0.0891113	0	0.0117188	0
63.8	-0.0437012	-0.0241699	-0.0078125	-0.0820313	-0.0539551	-0.0891113	0	0.0117188	0
63.9	-0.0461426	-0.0383301	-0.00317383	-0.0656738	-0.0539551	-0.0844727	0.00463867	0.0163574	0.00463867
64	-0.0390625	-0.03125	0.00390625	-0.0632324	-0.0656738	-0.0773926	0.00854492	0.0234375	0.0117188
64.1	-0.046875	-0.03125	0.00390625	-0.0703125	-0.0656738	-0.0883789	0.00390625	0.0117188	0.00854492
64.2	-0.0319824	-0.0195313	0.0187988	-0.0554199	-0.0617676	-0.078125	0.0187988	0.0266113	0.0258789
64.3	-0.0273438	-0.0078125	0.0234375	-0.0507813	-0.0617676	-0.0852051	0.0117188	0.03125	0.0280762
64.4	-0.0305176	-0.0078125	0.0234375	-0.0429688	-0.0617676	-0.0852051	0.0117188	0.03125	0.0187988
64.5	-0.0305176	0	0.0280762	-0.0415039	-0.0571289	-0.0805664	0.0117188	0.03125	0.0163574
64.6	-0.0234375	0.0117188	0.0351563	-0.0358887	-0.0500488	-0.0734863	0.00390625	0.03125	0.0234375
64.7	-0.0280762	0.0195313	0.0351563	-0.0422363	-0.0500488	-0.0734863	0.00854492	0.0234375	0.0117188
64.8	-0.046875	0.00854492	0.0234375	-0.0585938	-0.0500488	-0.0812988	0.0109863	0.0234375	0.0117188
64.9	-0.0585938	-0.0078125	0.0117188	-0.078125	-0.0617676	-0.0930176	-0.0078125	0.0163574	0
65	-0.0600586	-0.0163574	0.0148926	-0.0749512	-0.0703125	-0.0898438	-0.00463867	0.0266113	0.00317383
65.1	-0.0703125	-0.0117188	0.0195313	-0.0820313	-0.078125	-0.0969238	-0.0117188	0.03125	0
65.2	-0.0656738	-0.00708008	0.0163574	-0.0773926	-0.0805664	-0.0922852	-0.00708008	0.0358887	0.00463867
65.3	-0.0585938	-0.0117188	0.0234375	-0.0866699	-0.0734863	-0.0898438	0	0.0358887	0
65.4	-0.046875	0	0.0305176	-0.0898438	-0.0649414	-0.0969238	-0.000732422	0.0546875	0.0117188
65.5	-0.0500488	-0.0124512	0.0202637	-0.0930176	-0.0742188	-0.0969238	-0.0078125	0.0422363	0.00390625
65.6	-0.0664063	-0.0227051	0.015625	-0.0976563	-0.0812988	-0.101563	-0.0227051	0.0234375	-0.000732422
65.7	-0.0710449	-0.0273438	0.00390625	-0.114014	-0.0930176	-0.119629	-0.0273438	0.0234375	-0.00317383
65.8	-0.0585938	-0.03125	0.0148926	-0.0969238	-0.0898438	-0.116455	-0.0195313	0.0195313	0
65.9	-0.0554199	-0.0280762	0.0227051	-0.103027	-0.0820313	-0.105469	-0.0209961	0.0227051	0.00317383
66	-0.0507813	-0.0234375	0.0241699	-0.105469	-0.0773926	-0.105469	-0.03125	0.0195313	0.0078125
66.1	-0.0539551	-0.03125	0.0234375	-0.113281	-0.0805664	-0.120361	-0.0422363	0.0117188	0.0117188
66.2	-0.0585938	-0.03125	0.0266113	-0.121094	-0.0734863	-0.111816	-0.0390625	0.0117188	0
66.3	-0.0539551	-0.0266113	0.0358887	-0.116455	-0.0688477	-0.123535	-0.0344238	0.0163574	0.00463867
66.4	-0.0593262	-0.0241699	0.0429688	-0.121094	-0.0617676	-0.116455	-0.0273438	0.0234375	0.0117188
66.5	-0.0695801	-0.0390625	0.0280762	-0.121094	-0.0664063	-0.116455	-0.0351563	0.0234375	0.0117188
66.6	-0.0695801	-0.0344238	0.0280762	-0.127441	-0.0688477	-0.111816	-0.046875	0.0163574	0.0163574
66.7	-0.0639648	-0.0358887	0.0383301	-0.133545	-0.0585938	-0.109375	-0.0437012	0.0266113	0.0266113
66.8	-0.0827637	-0.03125	0.0429688	-0.133545	-0.0493164	-0.109375	-0.0390625	0.03125	0.03125
66.9	-0.0930176	-0.0390625	0.0351563	-0.128906	-0.0585938	-0.116455	-0.046875	0.0234375	0.03125
67	-0.0852051	-0.0336914	0.0358887	-0.128174	-0.0532227	-0.107178	-0.0297852	0.0241699	0.03125
67.1	-0.0678711	-0.00927734	0.0578613	-0.11792	-0.0227051	-0.0944824	-0.0202637	0.0461426	0.0429688
67.2	-0.0820313	-0.0148926	0.0578613	-0.124268	-0.0344238	-0.100098	-0.015625	0.0507813	0.03125
67.3	-0.0703125	-0.0078125	0.0546875	-0.128906	-0.0227051	-0.104736	-0.0202637	0.0429688	0.0429688
67.4	-0.0656738	-0.00708008	0.0717773	-0.116455	-0.0102539	-0.0969238	-0.0266113	0.0358887	0.0476074
67.5	-0.0422363	0.00390625	0.0859375	-0.114014	0.000732422	-0.0734863	-0.015625	0.0351563	0.0617676
67.6	-0.0319824	-0.00463867	0.0773926	-0.114014	-0.0124512	-0.0820313	-0.0124512	0.00390625	0.0546875
67.7	-0.0625	-0.0273438	0.0617676	-0.117188	-0.0305176	-0.0883789	-0.0351563	-0.0234375	0.0351563
67.8	-0.0703125	-0.0273438	0.0671387	-0.0656738	-0.0446777	-0.0734863	-0.0344238	-0.0109863	0.0234375
67.9	-0.0539551	-0.0344238	0.0578613	-0.0507813	-0.0344238	-0.0969238	-0.0422363	-0.0124512	0.0195313
68	-0.0390625	0	0.0600586	-0.00708008	0.00146484	-0.0610352	-0.0148926	0.0358887	0.0358887
68.1	-0.0117188	0.0148926	0.0969238	0.0344238	0.0117188	-0.0273438	0.0422363	0.10083	0.0664063
68.2	-0.0195313	0.00463867	0.0898438	0.0241699	-0.0102539	-0.0212402	0.0554199	0.114014	0.078125
68.3	-0.00317383	0.00708008	0.11792	0.00390625	0.000732422	-0.00708008	0.0546875	0.137451	0.118652
68.4	-0.0078125	-0.0078125	0.113281	-0.0351563	-0.0078125	-0.0148926	0.0266113	0.140625	0.128174
68.5	-0.00854492	-0.0351563	0.09375	-0.0639648	-0.015625	-0.03125	0.0429688	0.147705	0.125
68.6	-0.0234375	-0.046875	0.0703125	-0.112549	-0.0656738	-0.0454102	0.0319824	0.0859375	0.114014
68.7	0.00146484	-0.0234375	0.0717773	-0.113281	-0.0180664	-0.00170898	0.0554199	0.0554199	0.164795
68.8	0.00708008	-0.0507813	0.0656738	-0.116455	-0.0305176	0.0195313	0.0546875	0.0507813	0.186768
68.9	0.00634766	-0.118652	0.0766602	-0.0795898	-0.00708008	-0.0273438	0.032959	0.0688477	0.218018
69	-0.0273438	-0.198486	0.0351563	-0.0617676	-0.0820313	-0.102295	-0.0117188	0.00854492	0.207031
69.1	0.0319824	-0.226563	0.03125	0.0773926	0.0795898	-0.120361	0.0944824	0.0625	0.234375
69.2	0.0734863	-0.112549	0.0390625	0.227295	0.0600586	0.10376	0.107666	0.0695801	0.28833
69.3	-0.167969	-0.179688	0.0273438	-0.0593262	0.0148926	0.112549	-0.316406	-0.0749512	-0.0444336
69.4	0.90625	1.01953	0.459229	3.60938	4.36011	12.3616	11.5295	15.5061	61.7546
69.5	0.781982	1.7561	4.2749	3.1311	6.69507	6.95068	23.1765	48.5381	69.1396
69.6	0.166504	-0.677979	0.758545	-2.64063	-4.35693	-10.6821	-12.0256	-13.4141	-62.8992
69.7	0.508545	-0.554688	-1.35327	-3.17505	-6.55249	-12.8181	-24.6875	-47.2813	-98.175
69.8	0.550781	-0.322021	-1.35327	-2.47266	-5.57056	-10.2861	-22.4119	-46.147	-84.5728
69.9	0.745361	0.227295	-0.651611	-1.29614	-3.85791	-7.02979	-15.7664	-33.7397	-59.7844
70	0.813965	0.63208	-0.0124512	-0.637451	-2.22583	-4.95703	-10.5227	-22.8633	-41.2852
70.1	0.82666	0.835938	0.372559	-0.203857	-1.53296	-3.56323	-7.46411	-16.2078	-30.396
70.2	0.824951	0.826416	0.472656	-0.00463867	-1.13672	-2.67285	-5.77979	-12.4773	-24.332
70.3	0.797607	0.867188	0.511719	0.196045	-0.941406	-2.13599	-4.78589	-10.2947	-20.8867
70.4	0.800781	0.894531	0.628174	0.320313	-0.667236	-1.75098	-3.9939	-8.94385	-18.543
70.5	0.773438	0.948486	0.724121	0.453125	-0.468018	-1.5188	-3.41089	-7.8689	-17.0898
70.6	0.789063	1.03833	0.792236	0.51416	-0.281982	-1.27734	-3.03369	-7.04541	-15.593
70.7	0.776611	1.06641	0.861816	0.582031	-0.159424	-1.01953	-2.65234	-6.32104	-14.4492
70.8	0.754639	1.02661	0.875732	0.636719	-0.120361	-0.823486	-2.27026	-5.56323	-13.5095
70.9	0.741455	1.02344	0.925781	0.722656	-0.0319824	-0.566406	-1.91943	-5.00537	-12.5327
71	0.730469	1.02344	0.976563	0.796143	0.0554199	-0.38208	-1.58984	-4.47339	-11.5845
71.1	0.710938	1.01489	0.967285	0.847656	0.125732	-0.1875	-1.30078	-3.96167	-10.9976
71.2	0.710938	1.0437	0.972656	0.922607	0.231934	-0.0266113	-1.03516	-3.44604	-10.3086
71.3	0.737549	1.09692	1.0188	1.03125	0.34375	0.171875	-0.759277	-2.98828	-9.55542
71.4	0.703857	1.07739	1.01172	1.06885	0.426514	0.332764	-0.595215	-2.6499	-8.93896
71.5	0.706299	1.08521	1.03833	1.12891	0.515625	0.5	-0.370361	-2.34839	-8.42188
71.6	0.681152	1.07959	1.07178	1.16479	0.588135	0.631836	-0.230469	-2.07739	-7.89844
71.7	0.678955	1.08911	1.10083	1.22583	0.666504	0.768799	-0.0795898	-1.80298	-7.4436
71.8	0.655518	1.10156	1.125	1.28125	0.731934	0.887451	0.0617676	-1.51953	-7.03906
71.9	0.645264	1.10156	1.13989	1.31641	0.820313	0.987549	0.210205	-1.27808	-6.59131
72	0.632813	1.1062	1.13745	1.35229	0.895264	1.0874	0.360107	-1.04297	-6.20776
72.1	0.613281	1.12671	1.14771	1.40234	0.980469	1.19849	0.51416	-0.763184	-5.8562
72.2	0.601563	1.15308	1.18359	1.46094	1.0686	1.32251	0.70459	-0.464844	-5.51489
72.3	0.603027	1.18896	1.21948	1.51953	1.15381	1.45386	0.855469	-0.225098	-5.14063
72.4	0.584473	1.20166	1.23438	1.57813	1.22192	1.56714	1.02588	-0.0256348	-4.8374
72.5	0.567139	1.20776	1.26099	1.63745	1.2749	1.65234	1.18823	0.1875	-4.53589
72.6	0.553223	1.20166	1.24927	1.65552	1.31177	1.73047	1.31494	0.38208	-4.22729
72.7	0.543701	1.21558	1.27417	1.71094	1.3772	1.8374	1.4624	0.571045	-3.93359
72.8	0.53125	1.20776	1.28979	1.72729	1.46484	1.92651	1.59302	0.757813	-3.67188
72.9	0.528076	1.22583	1.30005	1.75708	1.53589	2.01245	1.70703	0.960205	-3.38281
73	0.526611	1.26953	1.32739	1.82031	1.61328	2.12891	1.84692	1.1626	-3.10303
73.1	0.516357	1.26636	1.3562	1.86792	1.66479	2.22021	1.99219	1.34839	-2.84839
73.2	0.53833	1.28369	1.38599	1.9126	1.72729	2.33521	2.13989	1.53833	-2.59375
73.3	0.53125	1.28442	1.42505	1.95239	1.78906	2.42261	2.25708	1.71802	-2.35303
73.4	0.519531	1.30469	1.44141	1.9812	1.84448	2.49292	2.37891	1.88745	-2.14136
73.5	0.519531	1.32422	1.47339	2.01489	1.91162	2.56641	2.48828	2.0625	-1.92188
73.6	0.511719	1.34448	1.48438	2.0437	1.96484	2.66479	2.59375	2.22656	-1.68359
73.7	0.5	1.33984	1.47266	2.08521	2.00854	2.74292	2.69604	2.39307	-1.4812
73.8	0.49292	1.34766	1.50854	2.10693	2.05542	2.83032	2.82031	2.56323	-1.24854
73.9	0.495361	1.37109	1.53052	2.15942	2.10303	2.91406	2.92578	2.69531	-1.03589
74	0.5	1.37573	1.55005	2.18677	2.14453	3.00146	3.01563	2.82422	-0.848389
74.1	0.49292	1.38599	1.55542	2.21558	2.19604	3.05859	3.09692	2.97266	-0.664063
74.2	0.492188	1.38745	1.58203	2.25	2.26318	3.14844	3.18823	3.125	-0.449219
74.3	0.489014	1.39453	1.57886	2.26953	2.32886	3.1936	3.28052	3.25854	-0.268799
74.4	0.472656	1.40234	1.61328	2.30078	2.36475	3.28589	3.36792	3.40942	-0.0859375
74.5	0.464844	1.40942	1.6438	2.32886	2.41797	3.34375	3.46875	3.56323	0.0976563
74.6	0.453125	1.43042	1.64453	2.35864	2.46948	3.41162	3.56177	3.68604	0.300049
74.7	0.456299	1.44849	1.68677	2.3938	2.53833	3.47583	3.67578	3.83203	0.499268
74.8	0.453125	1.4563	1.70776	2.41797	2.57959	3.521	3.7688	3.96484	0.686768
74.9	0.441406	1.46558	1.72583	2.45386	2.62573	3.57495	3.8562	4.12109	0.851563
75	0.429688	1.47583	1.75	2.47583	2.68823	3.64844	3.94385	4.27661	1.02344
75.1	0.421875	1.49219	1.77026	2.49683	2.70776	3.71558	4.02344	4.39453	1.19995
75.2	0.414795	1.51172	1.78516	2.52808	2.74683	3.79053	4.11084	4.51318	1.37817
75.3	0.414063	1.51636	1.8125	2.5625	2.78271	3.86401	4.21802	4.64697	1.54297
75.4	0.397705	1.52661	1.83447	2.604	2.81958	3.93677	4.29297	4.76563	1.69849
75.5	0.390625	1.55396	1.84839	2.62427	2.86475	3.98975	4.36646	4.875	1.86011
75.6	0.382813	1.56714	1.85864	2.64526	2.89453	4.05542	4.43823	4.97974	2.03833
75.7	0.375732	1.58203	1.86792	2.65552	2.94141	4.09766	4.50708	5.08667	2.18359
75.8	0.363281	1.59302	1.89063	2.66479	2.97339	4.13818	4.56714	5.17505	2.32422
75.9	0.363281	1.60938	1.91724	2.69458	3.021	4.22339	4.63599	5.28589	2.47266
76	0.348389	1.62256	1.92651	2.71558	3.06714	4.27417	4.71484	5.38989	2.64453
76.1	0.351563	1.63599	1.94922	2.74219	3.09448	4.3374	4.79761	5.49683	2.8125
76.2	0.327393	1.62573	1.95776	2.73828	3.15381	4.37109	4.85864	5.58911	2.9563
76.3	0.320313	1.65234	1.97192	2.76953	3.20313	4.42969	4.92651	5.69995	3.09839
76.4	0.3125	1.65942	1.99219	2.79761	3.24683	4.47021	4.99927	5.81641	3.24609
76.5	0.3125	1.66016	2.0188	2.82422	3.28271	4.51636	5.07886	5.92114	3.38989
76.6	0.292969	1.67188	2.02808	2.82739	3.30469	4.55859	5.13989	6.00854	3.52344
76.7	0.28125	1.67505	2.04297	2.85156	3.33203	4.63037	5.2063	6.10083	3.62817
76.8	0.266357	1.67969	2.05786	2.87891	3.34131	4.66479	5.25464	6.18359	3.76636
76.9	0.261719	1.68433	2.08203	2.92188	3.37573	4.73047	5.33911	6.28125	3.91724
77	0.246094	1.68359	2.09058	2.95313	3.41406	4.76636	5.39917	6.36719	4.02734
77.1	0.230469	1.69458	2.10156	2.96411	3.43115	4.81787	5.46094	6.44849	4.13745
77.2	0.226563	1.69922	2.11328	2.96875	3.45313	4.85156	5.51099	6.53198	4.26099
77.3	0.213379	1.72266	2.15479	3	3.48047	4.89844	5.58203	6.63525	4.38989
77.4	0.207764	1.74219	2.16406	3.03125	3.51318	4.95068	5.65942	6.71948	4.5188
77.5	0.186768	1.74219	2.17188	3.05859	3.53125	5	5.70776	6.78833	4.61792
77.6	0.184326	1.76172	2.19287	3.09448	3.57959	5.04834	5.77344	6.87109	4.73901
77.7	0.191406	1.76953	2.21802	3.12891	3.62573	5.12891	5.83911	6.96558	4.85864
77.8	0.183594	1.78906	2.23511	3.15552	3.67334	5.17261	5.88745	7.0625	4.98901
77.9	0.171875	1.79761	2.26099	3.16797	3.70313	5.22803	5.96484	7.15625	5.08594
78	0.171875	1.78833	2.26172	3.19604	3.73901	5.28589	6.01563	7.24146	5.17114
78.1	0.167236	1.80396	2.27344	3.2063	3.77344	5.35156	6.08447	7.33203	5.28369
78.2	0.160156	1.82031	2.29297	3.23047	3.80542	5.39526	6.14917	7.42578	5.40698
78.3	0.148438	1.82495	2.30786	3.24609	3.84766	5.4375	6.2063	7.49219	5.48047
78.4	0.153076	1.83276	2.31323	3.28906	3.88501	5.48584	6.271	7.58521	5.58984
78.5	0.152344	1.85864	2.33984	3.32031	3.92188	5.54834	6.33911	7.6687	5.69604
78.6	0.140625	1.85938	2.35156	3.32813	3.95386	5.57495	6.39771	7.74927	5.81958
78.7	0.121094	1.86255	2.34692	3.34766	3.97021	5.60938	6.44604	7.81714	5.92505
78.8	0.121094	1.87891	2.36792	3.37109	4.02344	5.65308	6.5188	7.92114	6.02808
78.9	0.106201	1.88037	2.36792	3.38037	4.04053	5.70532	6.57178	7.98901	6.13745
79	0.110107	1.89063	2.39453	3.39453	4.0835	5.75391	6.63281	8.06958	6.26099
79.1	0.0859375	1.90234	2.40161	3.41406	4.11011	5.78125	6.71021	8.12964	6.375
79.2	0.0852051	1.93286	2.42505	3.44458	4.14771	5.83594	6.78125	8.22119	6.48755
79.3	0.0891113	1.93677	2.43823	3.46094	4.17188	5.896	6.84692	8.30542	6.58203
79.4	0.0820313	1.94922	2.46484	3.49219	4.19287	5.96558	6.90942	8.39771	6.71021
79.5	0.0820313	1.95703	2.47974	3.51172	4.23511	6.00781	6.97729	8.46558	6.8125
79.6	0.0656738	1.96558	2.5	3.52661	4.24219	6.06323	7.02344	8.53833	6.93359
79.7	0.0507813	1.96094	2.51172	3.53125	4.26318	6.11084	7.08203	8.59375	7.00854
79.8	0.0390625	1.97266	2.52808	3.53906	4.28979	6.15698	7.12817	8.66724	7.104
79.9	0.0437012	1.98511	2.54297	3.57495	4.32495	6.21558	7.20068	8.73193	7.21558
80	0.0507813	2.00708	2.5625	3.57739	4.3562	6.23193	7.24927	8.80005	7.32422
80.1	0.03125	2	2.57422	3.57031	4.38428	6.28125	7.30933	8.86792	7.42578
80.2	0.03125	2.01489	2.58594	3.57813	4.39771	6.32813	7.36572	8.94385	7.5188
80.3	0.03125	2.03589	2.60156	3.60083	4.43433	6.37891	7.41724	9.01636	7.61328
80.4	0.0117188	2.04614	2.60864	3.60229	4.46094	6.396	7.47729	9.08911	7.71484
80.5	0.0117188	2.03906	2.62109	3.60938	4.48193	6.42261	7.52661	9.14917	7.79614
80.6	0.0124512	2.06323	2.64526	3.63354	4.51709	6.4812	7.57959	9.23047	7.90234
80.7	0.0187988	2.07739	2.68359	3.65234	4.56714	6.51245	7.64771	9.29688	7.99219
80.8	0.0117188	2.08984	2.69531	3.64063	4.59375	6.56006	7.69141	9.35864	8.09375
80.9	0.0117188	2.09448	2.71802	3.66016	4.61084	6.59448	7.73901	9.42651	8.18042
81	0	2.10474	2.71411	3.65869	4.64063	6.63208	7.80322	9.49072	8.26733
81.1	-0.0078125	2.10938	2.73511	3.67578	4.67651	6.67261	7.8562	9.56714	8.33984
81.2	-0.00708008	2.13354	2.74292	3.68823	4.71558	6.71313	7.90234	9.64063	8.43433
81.3	-0.000732422	2.14771	2.77344	3.71875	4.74683	6.74683	7.94849	9.71802	8.52344
81.4	-0.00317383	2.1499	2.78516	3.73193	4.77954	6.79761	7.99683	9.78271	8.61719
81.5	-0.0078125	2.17188	2.79297	3.74219	4.80933	6.8562	8.04761	9.85864	8.70313
81.6	-0.0109863	2.16724	2.80933	3.74219	4.82422	6.87256	8.08911	9.93042	8.78516
81.7	-0.0234375	2.16016	2.80469	3.74219	4.84521	6.90698	8.11011	9.99146	8.85547
81.8	-0.0288086	2.17969	2.83911	3.76489	4.87817	6.93286	8.15552	10.0735	8.94849
81.9	-0.0422363	2.17505	2.83911	3.76953	4.89526	6.96167	8.19849	10.1328	9.02344
82	-0.046875	2.19141	2.84375	3.79614	4.93359	7	8.26172	10.2	9.10547
82.1	-0.0546875	2.20459	2.84839	3.80542	4.95068	7.02881	8.29443	10.2852	9.19531
82.2	-0.0546875	2.21802	2.875	3.83203	4.99365	7.06006	8.33911	10.3391	9.30151
82.3	-0.0678711	2.22119	2.875	3.83984	5.01172	7.08521	8.36182	10.4023	9.37354
82.4	-0.078125	2.21558	2.88281	3.84692	5.05078	7.11084	8.40698	10.468	9.46484
82.5	-0.0805664	2.23511	2.90234	3.86401	5.08423	7.15771	8.44922	10.521	9.54297
82.6	-0.0827637	2.24536	2.9126	3.89063	5.10938	7.19458	8.48364	10.5923	9.63281
82.7	-0.0827637	2.26172	2.92651	3.90234	5.15698	7.22339	8.54761	10.6641	9.71021
82.8	-0.0969238	2.26245	2.93433	3.91797	5.18433	7.2522	8.59448	10.7156	9.78589
82.9	-0.104736	2.26489	2.95313	3.9375	5.2124	7.2937	8.62817	10.7695	9.85156
83	-0.102295	2.28442	2.96802	3.97583	5.25391	7.33521	8.69458	10.8438	9.96021
83.1	-0.109375	2.29688	2.98755	4.00781	5.28125	7.37964	8.74683	10.886	10.0344
83.2	-0.112549	2.29834	2.98193	4.02734	5.31787	7.41553	8.78125	10.9297	10.0945
83.3	-0.117188	2.30786	2.99219	4.03906	5.34521	7.45068	8.81714	10.9968	10.1523
83.4	-0.121826	2.32031	3.01172	4.06323	5.37573	7.48511	8.86328	11.0625	10.2468
83.5	-0.135986	2.33276	3.01172	4.07495	5.41162	7.51636	8.90234	11.1211	10.3125
83.6	-0.125	2.34839	3.03516	4.10864	5.4375	7.56714	8.95313	11.2	10.3945
83.7	-0.136719	2.34692	3.03979	4.12891	5.44604	7.60156	8.99927	11.2493	10.4695
83.8	-0.121826	2.35864	3.06494	4.15234	5.48438	7.63745	9.04614	11.2852	10.5454
83.9	-0.13208	2.36646	3.07031	4.19141	5.51636	7.67261	9.08667	11.3469	10.6211
84	-0.15625	2.3562	3.08203	4.19922	5.52344	7.69922	9.12817	11.3977	10.7031
84.1	-0.155518	2.37573	3.10303	4.23047	5.54834	7.73267	9.16943	11.4585	10.7742
84.2	-0.14917	2.38989	3.11719	4.25	5.5835	7.77808	9.22656	11.5352	10.8555
84.3	-0.167969	2.38745	3.12036	4.28125	5.59839	7.8125	9.25708	11.5891	10.9141
84.4	-0.175781	2.38599	3.125	4.30078	5.60156	7.83276	9.27808	11.6296	10.968
84.5	-0.172607	2.39771	3.13989	4.32739	5.62109	7.8562	9.33447	11.6938	11.0547
84.6	-0.172607	2.40698	3.15552	4.3562	5.6499	7.89844	9.40234	11.7422	11.1165
84.7	-0.186768	2.40234	3.16479	4.37109	5.68115	7.93896	9.44287	11.7976	11.1733
84.8	-0.1875	2.39063	3.17188	4.39063	5.69531	7.97266	9.47192	11.8477	11.2493
84.9	-0.19458	2.3938	3.19141	4.41479	5.70776	7.99756	9.51172	11.9141	11.332
85	-0.207031	2.38745	3.19995	4.41724	5.71558	8.01636	9.55469	11.9485	11.3796
85.1	-0.199951	2.39307	3.21802	4.43677	5.74219	8.05396	9.61182	11.9922	11.4485
85.2	-0.203857	2.39526	3.24219	4.46411	5.771	8.0874	9.64526	12.0461	11.5383
85.3	-0.218018	2.40308	3.25	4.4812	5.77881	8.11475	9.67261	12.1108	11.6094
85.4	-0.210205	2.41724	3.27026	4.51636	5.80469	8.15234	9.72974	12.1711	11.6914
85.5	-0.226563	2.41016	3.26563	4.52344	5.81714	8.17261	9.77808	12.2	11.7703
85.6	-0.235107	2.41016	3.27661	4.54224	5.83521	8.21167	9.82739	12.2329	11.8352
85.7	-0.21875	2.42969	3.30786	4.56177	5.87183	8.25	9.85938	12.3008	11.9102
85.8	-0.221924	2.44141	3.31714	4.57495	5.89673	8.27881	9.91406	12.353	11.9922
85.9	-0.21875	2.44141	3.33203	4.59766	5.92651	8.32178	9.96094	12.4094	12.0476
86	-0.226563	2.42969	3.34058	4.6062	5.94604	8.3562	9.99683	12.4336	12.1133
86.1	-0.233643	2.42969	3.34375	4.62573	5.96558	8.39526	10.0313	12.5	12.1914
86.2	-0.231201	2.43823	3.35547	4.64771	5.99683	8.43359	10.0696	12.571	12.2852
86.3	-0.235107	2.44458	3.37427	4.66016	6.01636	8.44531	10.1047	12.6282	12.332
86.4	-0.25	2.44458	3.38281	4.67188	6.03589	8.46631	10.157	12.6719	12.3899
86.5	-0.238281	2.45386	3.39917	4.68677	6.06714	8.51245	10.2031	12.7297	12.4563
86.6	-0.253174	2.44141	3.39453	4.68286	6.08203	8.51953	10.2454	12.7781	12.4968
86.7	-0.269531	2.44458	3.39771	4.69531	6.10229	8.53662	10.2742	12.832	12.5508
86.8	-0.265625	2.45386	3.40698	4.72021	6.1272	8.57959	10.3367	12.9023	12.6328
86.9	-0.269531	2.45776	3.43359	4.74219	6.14917	8.62573	10.3782	12.9531	12.7078
87	-0.27417	2.46338	3.43677	4.76025	6.16724	8.66724	10.4055	13.0024	12.7766
87.1	-0.269531	2.46875	3.4563	4.75464	6.18433	8.69214	10.4343	13.0671	12.8469
87.2	-0.280518	2.48047	3.45776	4.76172	6.21558	8.72021	10.468	13.125	12.907
87.3	-0.289063	2.48047	3.46094	4.77661	6.23193	8.75	10.5117	13.1672	12.9563
87.4	-0.285156	2.48511	3.47729	4.7937	6.26318	8.77881	10.5522	13.2124	13.0359
87.5	-0.308594	2.48511	3.47583	4.80859	6.27344	8.81323	10.582	13.2422	13.0984
87.6	-0.313232	2.48291	3.48438	4.83203	6.30078	8.84448	10.604	13.2915	13.1743
87.7	-0.3125	2.48828	3.5	4.83521	6.32495	8.86401	10.6484	13.3398	13.25
87.8	-0.320313	2.5	3.50391	4.83984	6.35156	8.89063	10.6672	13.4023	13.3157
87.9	-0.315674	2.50781	3.52344	4.84912	6.37646	8.92725	10.7085	13.4507	13.3804
88	-0.328125	2.5	3.52344	4.86328	6.39526	8.96094	10.7344	13.4993	13.4368
88.1	-0.328125	2.50464	3.53125	4.87891	6.41943	8.96631	10.7571	13.5391	13.4968
88.2	-0.328125	2.51172	3.54297	4.90942	6.42651	8.98511	10.7781	13.6016	13.5625
88.3	-0.339844	2.51172	3.54761	4.91333	6.44604	9.02417	10.8203	13.6375	13.6282
88.4	-0.335938	2.5188	3.55469	4.92969	6.47266	9.05078	10.8704	13.6711	13.6882
88.5	-0.339844	2.50464	3.5625	4.93433	6.48511	9.07104	10.9023	13.7227	13.7375
88.6	-0.335205	2.52417	3.59375	4.96875	6.52881	9.11548	10.9507	13.793	13.8022
88.7	-0.335938	2.53052	3.60083	4.97729	6.54443	9.14917	10.9961	13.8555	13.8508
88.8	-0.337402	2.53442	3.60474	4.99536	6.5625	9.17505	11.022	13.9023	13.9009
88.9	-0.343018	2.53979	3.62109	5.00708	6.59839	9.21558	11.0742	13.9453	13.9531
89	-0.344482	2.53125	3.62573	5.00781	6.61328	9.23975	11.1179	13.9875	14.0281
89.1	-0.351563	2.53906	3.63281	5.02734	6.62573	9.27417	11.1477	14.0242	14.0898
89.2	-0.362549	2.53833	3.64453	5.03589	6.64526	9.30542	11.1836	14.0625	14.1399
89.3	-0.35083	2.55542	3.66406	5.06714	6.67798	9.32495	11.2109	14.125	14.2156
89.4	-0.372559	2.55786	3.65942	5.06494	6.6875	9.35156	11.2493	14.1594	14.2539
89.5	-0.385986	2.55078	3.66162	5.07495	6.70776	9.37646	11.3022	14.2039	14.3008
89.6	-0.386719	2.55933	3.67578	5.09839	6.72729	9.41479	11.3359	14.2429	14.3828
89.7	-0.386719	2.55078	3.68359	5.10864	6.74365	9.44141	11.3586	14.261	14.4304
89.8	-0.394531	2.56567	3.69849	5.11646	6.75391	9.45703	11.3945	14.3079	14.4946
89.9	-0.398438	2.57031	3.71802	5.13599	6.77344	9.49756	11.4219	14.3633	14.5625
90	-0.398438	2.58984	3.73047	5.14844	6.80542	9.53198	11.4727	14.4187	14.6555
90.1	-0.405518	2.59766	3.74292	5.15771	6.82959	9.56787	11.5	14.4609	14.689
90.2	-0.40625	2.60156	3.77026	5.18359	6.84375	9.59448	11.5313	14.4961	14.7493
90.3	-0.422607	2.59766	3.77344	5.19141	6.86084	9.62891	11.5593	14.5383	14.8047
90.4	-0.422607	2.60474	3.78369	5.20166	6.88281	9.65625	11.5774	14.5625	14.8438
90.5	-0.429688	2.61401	3.78125	5.20703	6.90234	9.68896	11.6086	14.6094	14.9219
90.6	-0.4375	2.61328	3.78979	5.21558	6.91479	9.70386	11.6282	14.6641	14.968
90.7	-0.44458	2.60938	3.80933	5.22339	6.93896	9.74756	11.6453	14.7109	15.0015
90.8	-0.4375	2.62891	3.81958	5.26172	6.97412	9.78589	11.696	14.7703	15.0742
90.9	-0.441406	2.63672	3.82031	5.26489	6.98511	9.79688	11.7227	14.8008	15.1165
91	-0.449219	2.63745	3.83203	5.28125	6.99683	9.82495	11.7375	14.8391	15.1836
91.1	-0.460938	2.6438	3.83057	5.28442	7.01489	9.85547	11.75	14.8743	15.2141
91.2	-0.457031	2.65552	3.83984	5.28906	7.03589	9.88818	11.7813	14.9265	15.2883
91.3	-0.452393	2.67261	3.86084	5.30859	7.07959	9.92725	11.8203	14.9844	15.3413
91.4	-0.457031	2.67969	3.87109	5.31641	7.09131	9.96094	11.8398	15.0313	15.3906
91.5	-0.449219	2.69922	3.89063	5.33276	7.11792	9.9812	11.8789	15.0898	15.4727
91.6	-0.469482	2.71094	3.89453	5.33984	7.13672	10.0015	11.9187	15.1445	15.511
91.7	-0.47583	2.70776	3.90234	5.35938	7.1499	10.0288	11.9336	15.1882	15.5522
91.8	-0.464844	2.70313	3.91406	5.36792	7.17578	10.0664	11.9648	15.2297	15.6125
91.9	-0.473389	2.71411	3.91406	5.38599	7.19141	10.0898	11.9954	15.2649	15.6672
92	-0.471924	2.73047	3.93359	5.41016	7.22021	10.1335	12.0476	15.3367	15.739
92.1	-0.488281	2.73828	3.94141	5.41333	7.23511	10.1484	12.0625	15.3547	15.7649
92.2	-0.481201	2.74536	3.94849	5.4375	7.26636	10.1851	12.0969	15.3984	15.8203
92.3	-0.496094	2.75	3.95313	5.44604	7.28125	10.2039	12.1211	15.4382	15.8679
92.4	-0.495361	2.74756	3.96558	5.45386	7.31006	10.2117	12.1523	15.4531	15.9141
92.5	-0.488281	2.76172	3.98901	5.47583	7.34131	10.2546	12.1882	15.5117	15.9805
92.6	-0.49292	2.76025	3.98291	5.48364	7.36328	10.2742	12.218	15.5547	16.0337
92.7	-0.488281	2.77734	4.00391	5.50781	7.38745	10.3008	12.2617	15.582	16.0984
92.8	-0.504639	2.77417	4.01172	5.51636	7.40698	10.3132	12.2961	15.6086	16.1523
92.9	-0.519531	2.78125	4.02026	5.52344	7.4187	10.3445	12.3093	15.6406	16.2031
93	-0.519531	2.79297	4.03516	5.54297	7.45776	10.3804	12.3555	15.6882	16.2656
93.1	-0.519531	2.80078	4.05469	5.55786	7.47266	10.4023	12.3945	15.7297	16.3125
93.2	-0.519531	2.80078	4.05786	5.55859	7.48511	10.4109	12.4055	15.7695	16.3633
93.3	-0.525879	2.81714	4.05933	5.57031	7.50146	10.4358	12.446	15.8125	16.4336
93.4	-0.523438	2.83594	4.07422	5.58667	7.5249	10.4695	12.4812	15.8601	16.5125
93.5	-0.527344	2.83911	4.07739	5.58984	7.53516	10.4922	12.4915	15.9023	16.5547
93.6	-0.543701	2.82813	4.08203	5.60938	7.5437	10.4929	12.5117	15.9485	16.5969
93.7	-0.550781	2.84448	4.08667	5.62891	7.56396	10.5242	12.5398	15.9922	16.6523
93.8	-0.558594	2.84692	4.09692	5.65552	7.58911	10.554	12.5649	16.043	16.7017
93.9	-0.558594	2.86646	4.11328	5.67969	7.6062	10.5828	12.5898	16.082	16.7468
94	-0.565674	2.86401	4.12109	5.68433	7.63037	10.5999	12.6289	16.1211	16.8054
94.1	-0.554688	2.87109	4.13281	5.71094	7.64453	10.6257	12.6523	16.1641	16.8391
94.2	-0.566406	2.87109	4.14063	5.7063	7.64209	10.6406	12.6765	16.2109	16.8875
94.3	-0.571045	2.87573	4.14917	5.71875	7.6687	10.6726	12.7109	16.2468	16.9368
94.4	-0.578125	2.88281	4.15942	5.73828	7.67188	10.7085	12.7344	16.2805	16.9922
94.5	-0.585938	2.89453	4.15234	5.75854	7.68823	10.7273	12.7656	16.3125	17.0203
94.6	-0.60083	2.88599	4.16406	5.75708	7.69287	10.75	12.7883	16.3406	17.0579
94.7	-0.599121	2.8938	4.17505	5.77271	7.71094	10.7852	12.8157	16.3782	17.1047
94.8	-0.613281	2.90625	4.1875	5.78198	7.71875	10.8062	12.8445	16.4055	17.1453
94.9	-0.613281	2.91797	4.19604	5.79224	7.74292	10.8281	12.8743	16.457	17.1992
95	-0.609375	2.91333	4.20313	5.79688	7.75464	10.8406	12.9172	16.4875	17.2493
95.1	-0.616455	2.91089	4.20386	5.80933	7.76709	10.8523	12.9304	16.5242	17.282
95.2	-0.614014	2.93433	4.22974	5.84448	7.7937	10.8796	12.9851	16.5671	17.3547
95.3	-0.628906	2.93359	4.24219	5.85156	7.81714	10.8999	13.0234	16.5938	17.4023
95.4	-0.628906	2.94141	4.24927	5.87109	7.8335	10.9343	13.05	16.6399	17.4414
95.5	-0.635986	2.95386	4.24292	5.87573	7.84131	10.9585	13.0796	16.6765	17.4851
95.6	-0.63208	2.97266	4.26953	5.90942	7.87964	10.9805	13.1328	16.7273	17.5476
95.7	-0.644531	2.96802	4.27026	5.91406	7.88672	11.0046	13.1563	16.7656	17.5859
95.8	-0.645264	2.96094	4.27661	5.92041	7.89063	11.0242	13.1821	16.8032	17.6431
95.9	-0.640625	2.96875	4.29297	5.93433	7.91479	11.0632	13.2188	16.8516	17.696
96	-0.640625	2.98047	4.3125	5.94922	7.94604	11.0977	13.2617	16.907	17.7539
96.1	-0.648438	2.98755	4.30786	5.96094	7.95776	11.114	13.293	16.9407	17.8047
96.2	-0.660156	2.98828	4.30078	5.96411	7.96558	11.1382	13.3289	16.9727	17.8469
96.3	-0.653076	2.98828	4.32031	5.98511	7.98193	11.1484	13.3586	17.0188	17.8711
96.4	-0.671875	2.99609	4.31714	5.98828	7.99683	11.1609	13.3906	17.0391	17.907
96.5	-0.679688	3	4.32422	6	8.00391	11.1843	13.407	17.0671	17.9602
96.6	-0.689941	3.01245	4.32495	6.00781	8.021	11.2131	13.4382	17.0945	18.0046
96.7	-0.6875	3.03125	4.34375	6.03125	8.03589	11.2351	13.468	17.1523	18.0476
96.8	-0.675781	3.05078	4.34692	6.05078	8.0625	11.2664	13.4993	17.1868	18.1008
96.9	-0.685059	3.05078	4.35864	6.05078	8.06714	11.2961	13.5234	17.218	18.1165
97	-0.699219	3.05078	4.35938	6.05859	8.08667	11.3015	13.5508	17.2468	18.1555
97.1	-0.691406	3.07031	4.36792	6.07031	8.1062	11.3281	13.5774	17.293	18.207
97.2	-0.691406	3.07739	4.37109	6.10156	8.12109	11.3601	13.6062	17.3274	18.2546
97.3	-0.702393	3.08667	4.375	6.10864	8.12573	11.3804	13.6328	17.3633	18.3047
97.4	-0.71875	3.08521	4.37817	6.10938	8.13354	11.4031	13.6477	17.3906	18.3352
97.5	-0.71875	3.08984	4.37891	6.12891	8.16162	11.4343	13.6797	17.4265	18.4102
97.6	-0.71167	3.09766	4.39063	6.14844	8.17651	11.4734	13.7156	17.468	18.4578
97.7	-0.721924	3.1062	4.40381	6.16016	8.18823	11.4968	13.7344	17.489	18.5203
97.8	-0.726563	3.10474	4.40625	6.16797	8.20776	11.5242	13.7734	17.5203	18.5742
97.9	-0.729736	3.10938	4.42578	6.17651	8.22729	11.5632	13.8008	17.5547	18.6204
98	-0.734375	3.12573	4.43359	6.19141	8.24683	11.5796	13.8438	17.6008	18.6641
98.1	-0.746094	3.12109	4.43359	6.19458	8.25146	11.5945	13.8562	17.6328	18.7156
98.2	-0.753906	3.12109	4.44067	6.18823	8.25854	11.6179	13.875	17.6641	18.7656
98.3	-0.758545	3.12817	4.44531	6.20313	8.27344	11.6375	13.9016	17.7102	18.8
98.4	-0.77417	3.12036	4.44458	6.19775	8.28906	11.6563	13.9133	17.7422	18.811
98.5	-0.769531	3.12891	4.46094	6.20703	8.30078	11.6797	13.9485	17.7734	18.8594
98.6	-0.77417	3.13354	4.47266	6.21875	8.31323	11.7117	13.9805	17.8196	18.9148
98.7	-0.792969	3.14063	4.48047	6.22656	8.33276	11.7195	13.9968	17.8281	18.9368
98.8	-0.792969	3.14844	4.49536	6.24609	8.34912	11.7476	14.0266	17.864	18.9656
98.9	-0.803955	3.16016	4.49219	6.25464	8.3562	11.7546	14.043	17.9023	18.9922
99	-0.808594	3.16724	4.49683	6.25708	8.37573	11.7859	14.0789	17.9336	19.0266
99.1	-0.808594	3.16797	4.50391	6.26953	8.40698	11.8125	14.1016	17.968	19.0898
99.2	-0.820313	3.16479	4.5	6.27734	8.41479	11.821	14.1165	17.9883	19.1375
99.3	-0.808594	3.16724	4.51953	6.2937	8.44604	11.8523	14.1406	18.0164	19.179
99.4	-0.803955	3.18433	4.53589	6.30078	8.47021	11.8765	14.1843	18.0554	19.2156
99.5	-0.808594	3.1875	4.55078	6.30859	8.48047	11.8882	14.2156	18.0891	19.2664
99.6	-0.808594	3.19922	4.5625	6.32813	8.48975	11.9148	14.2422	18.1211	19.3079
99.7	-0.816406	3.19604	4.55786	6.33984	8.49683	11.9382	14.261	18.1523	19.3633
99.8	-0.821045	3.20313	4.57495	6.34692	8.52808	11.9609	14.2766	18.1882	19.4094
99.9	-0.828125	3.2063	4.58911	6.35938	8.54761	11.9851	14.3203	18.2266	19.4578
100	-0.839844	3.21094	4.58984	6.36401	8.54761	11.9929	14.325	18.2493	19.4922
100.1	-0.835205	3.21411	4.6062	6.37109	8.5625	12.0125	14.3516	18.2813	19.5461
100.2	-0.847656	3.21875	4.60547	6.38281	8.56714	12.0359	14.3782	18.3079	19.5906
100.3	-0.847656	3.23047	4.61328	6.39771	8.59839	12.0554	14.3992	18.3438	19.625
100.4	-0.843018	3.23193	4.62964	6.41479	8.61938	12.075	14.4382	18.3921	19.6641
100.5	-0.844482	3.24219	4.64453	6.42651	8.625	12.0945	14.4648	18.4258	19.7031
100.6	-0.831299	3.25	4.65625	6.44141	8.63745	12.1108	14.4993	18.4602	19.7585
100.7	-0.832764	3.26489	4.66724	6.45947	8.67188	12.1406	14.5344	18.5071	19.8149
100.8	-0.835938	3.2688	4.67896	6.46094	8.68506	12.1765	14.5593	18.5398	19.8438
100.9	-0.835938	3.26953	4.68359	6.48047	8.69995	12.2039	14.5859	18.5742	19.8992
101	-0.847656	3.26636	4.67969	6.48511	8.70313	12.2188	14.6086	18.6086	19.929
101.1	-0.852295	3.26953	4.69922	6.49536	8.72729	12.228	14.6179	18.6523	19.9805
101.2	-0.859375	3.28125	4.71094	6.5	8.74683	12.2546	14.6399	18.6992	20.0352
101.3	-0.867188	3.28125	4.72266	6.51172	8.76172	12.2664	14.6641	18.739	20.0547
101.4	-0.867188	3.28833	4.73438	6.52808	8.76636	12.2813	14.6953	18.7727	20.1086
101.5	-0.862549	3.29761	4.74683	6.53516	8.79053	12.3101	14.7227	18.8093	20.1538
101.6	-0.867188	3.3125	4.75391	6.55078	8.80225	12.3367	14.739	18.8391	20.2102
101.7	-0.867188	3.31714	4.76172	6.5625	8.80933	12.3562	14.761	18.8633	20.2539
101.8	-0.867188	3.32739	4.77661	6.58521	8.83203	12.3867	14.7813	18.9055	20.3047
101.9	-0.883545	3.32349	4.77808	6.59766	8.82813	12.4109	14.8008	18.9539	20.332
102	-0.890625	3.33594	4.77661	6.61255	8.84448	12.4272	14.8398	18.9805	20.3782
102.1	-0.878906	3.34766	4.78906	6.625	8.86084	12.4539	14.8743	19.0149	20.425
102.2	-0.886719	3.33667	4.79297	6.62573	8.8562	12.4734	14.8906	19.0476	20.4382
102.3	-0.877441	3.3562	4.80542	6.64526	8.88037	12.4851	14.9116	19.082	20.4968
102.4	-0.875	3.37036	4.82422	6.67188	8.9187	12.5164	14.9485	19.1101	20.55
102.5	-0.886719	3.35938	4.82031	6.67505	8.92188	12.5242	14.9609	19.1328	20.5671
102.6	-0.886719	3.36646	4.83203	6.67969	8.92651	12.5508	14.989	19.179	20.6086
102.7	-0.886719	3.36401	4.84839	6.69604	8.94604	12.571	15.011	19.2109	20.6406
102.8	-0.894531	3.37109	4.83594	6.70313	8.95776	12.5828	15.0234	19.2507	20.6687
102.9	-0.891357	3.38135	4.85083	6.72119	8.98047	12.614	15.061	19.2837	20.718
103	-0.886719	3.39063	4.875	6.73828	8.99683	12.6453	15.0898	19.3203	20.7571
103.1	-0.903076	3.38354	4.87109	6.73511	9.00464	12.6531	15.1062	19.3352	20.7859
103.2	-0.905518	3.40308	4.88745	6.75464	9.02881	12.6851	15.1406	19.3804	20.8367
103.3	-0.903076	3.42188	4.90234	6.78125	9.06006	12.7156	15.1719	19.4141	20.8945
103.4	-0.917969	3.41406	4.90625	6.78516	9.07886	12.7305	15.2	19.4407	20.9211
103.5	-0.917969	3.42896	4.92578	6.79297	9.09375	12.7429	15.2219	19.4727	20.9485
103.6	-0.929688	3.41016	4.92578	6.79614	9.09448	12.7625	15.2305	19.4968	20.9773
103.7	-0.932861	3.42651	4.92896	6.80078	9.12573	12.7742	15.2617	19.5305	21.043
103.8	-0.934326	3.43677	4.93677	6.82349	9.13745	12.7937	15.293	19.5657	21.0806
103.9	-0.917969	3.44458	4.94922	6.83984	9.15698	12.8132	15.3274	19.5984	21.1172
104	-0.917969	3.44922	4.96094	6.85938	9.17651	12.8328	15.3398	19.6282	21.1648
104.1	-0.925781	3.44922	4.96021	6.87109	9.18823	12.8516	15.3711	19.6375	21.2031
104.2	-0.93042	3.4563	4.96094	6.87891	9.20776	12.864	15.3977	19.6758	21.2539
104.3	-0.949219	3.44214	4.96094	6.88672	9.21558	12.8796	15.4102	19.6985	21.2883
104.4	-0.94458	3.45386	4.97021	6.90308	9.23975	12.9077	15.439	19.7227	21.3296
104.5	-0.9375	3.46802	4.98438	6.92505	9.25854	12.939	15.4727	19.7585	21.3782
104.6	-0.949219	3.45386	4.99219	6.91797	9.27808	12.9421	15.4875	19.7571	21.4102
104.7	-0.947754	3.45386	5	6.92725	9.29761	12.9702	15.521	19.7905	21.4624
104.8	-0.945313	3.48047	5.01172	6.94922	9.31714	12.9968	15.543	19.8196	21.5188
104.9	-0.949951	3.48291	5.02661	6.9563	9.33203	13.0071	15.5774	19.8391	21.5461
105	-0.949951	3.48047	5.04297	6.98047	9.3562	13.032	15.6133	19.8679	21.6086
105.1	-0.96875	3.48511	5.03906	6.97583	9.36401	13.0515	15.6211	19.8782	21.614
105.2	-0.964111	3.49292	5.05225	6.9812	9.38818	13.0757	15.6523	19.9102	21.6648
105.3	-0.953857	3.51025	5.06567	7.00317	9.41797	13.1172	15.6829	19.9524	21.7212
105.4	-0.957031	3.51172	5.08203	7.01636	9.43823	13.1304	15.7078	19.9773	21.7468
105.5	-0.957031	3.51636	5.09375	7.03125	9.45776	13.1453	15.7344	20.0117	21.7883
105.6	-0.960205	3.53125	5.10083	7.04297	9.47729	13.1765	15.7571	20.05	21.8203
105.7	-0.971924	3.52417	5.09448	7.05078	9.48657	13.1843	15.7742	20.0601	21.864
105.8	-0.984375	3.53052	5.11011	7.05078	9.50073	13.2078	15.8015	20.0938	21.8914
105.9	-0.984375	3.53125	5.11719	7.0625	9.52026	13.2273	15.8235	20.125	21.9407
106	-0.974121	3.54614	5.13989	7.08521	9.54297	13.25	15.8469	20.1626	21.9829
106.1	-0.983643	3.5625	5.15625	7.11401	9.56714	13.2788	15.8875	20.2078	22.0359
106.2	-0.988281	3.55542	5.15234	7.11792	9.57886	13.3054	15.9094	20.239	22.0789
106.3	-0.988281	3.57031	5.17188	7.12109	9.59839	13.3203	15.9219	20.2656	22.0969
106.4	-0.99292	3.57739	5.17896	7.14063	9.61792	13.3374	15.9382	20.3	22.1296
106.5	-0.985107	3.57349	5.19458	7.15088	9.64063	13.3594	15.9641	20.3235	22.175
106.6	-0.995361	3.57422	5.19531	7.15625	9.65308	13.3796	15.9883	20.3445	22.2141
106.7	-0.995361	3.5874	5.21167	7.1687	9.67725	13.3992	16.0242	20.3835	22.2507
106.8	-0.996094	3.60156	5.21948	7.19141	9.68823	13.4148	16.05	20.4094	22.2976
106.9	-0.996094	3.61328	5.22266	7.19922	9.70313	13.4421	16.0703	20.4414	22.3508
107	-0.996094	3.61646	5.23755	7.21094	9.71558	13.4585	16.1016	20.4727	22.3875
107.1	-0.996094	3.61401	5.24683	7.23193	9.73657	13.4897	16.1257	20.5164	22.4453
107.2	-1.00781	3.62891	5.24683	7.23047	9.73901	13.5164	16.1602	20.5383	22.4805
107.3	-1.00464	3.6438	5.25708	7.24072	9.76172	13.5273	16.1829	20.5657	22.5415
107.4	-1.00317	3.64526	5.26489	7.25781	9.78125	13.5632	16.2156	20.5977	22.5781
107.5	-1.01563	3.64063	5.26172	7.26953	9.78271	13.582	16.2227	20.6211	22.5984
107.6	-1.01563	3.65234	5.27808	7.28125	9.78979	13.5945	16.2539	20.6492	22.6328
107.7	-1.01245	3.66016	5.27344	7.30078	9.80933	13.6218	16.2805	20.6719	22.679
107.8	-1.01489	3.67188	5.29297	7.32031	9.8335	13.6467	16.2976	20.7195	22.7351
107.9	-1.01953	3.67188	5.29297	7.32031	9.84839	13.6602	16.332	20.7375	22.7781
108	-1.01953	3.67969	5.29761	7.32813	9.86792	13.6726	16.3516	20.7695	22.8125
108.1	-1.01953	3.69141	5.30786	7.34766	9.88599	13.6953	16.386	20.804	22.8501
108.2	-1.01953	3.69922	5.31958	7.35938	9.90308	13.728	16.418	20.8445	22.8953
108.3	-1.02734	3.70313	5.3125	7.37109	9.90381	13.7351	16.4414	20.8633	22.929
108.4	-1.02271	3.71558	5.32886	7.38354	9.9187	13.7664	16.4741	20.8992	22.9546
108.5	-1.02734	3.71802	5.32739	7.39063	9.92651	13.7742	16.4922	20.9336	22.9844
108.6	-1.02734	3.72266	5.33203	7.41016	9.94604	13.8054	16.511	20.9648	23.0234
108.7	-1.02881	3.73364	5.34302	7.43286	9.96411	13.8235	16.5344	20.9954	23.0532
108.8	-1.03125	3.73828	5.3562	7.44458	9.97803	13.8374	16.5554	21.0383	23.0969
108.9	-1.03906	3.73755	5.35156	7.45386	9.97729	13.8445	16.5742	21.0625	23.1179
109	-1.02734	3.73828	5.36328	7.48047	9.99219	13.864	16.6133	21.0938	23.1641
109.1	-1.03442	3.75146	5.37964	7.49219	10.0093	13.8953	16.6445	21.1453	23.2148
109.2	-1.03906	3.75	5.37817	7.49683	10.0132	13.9148	16.6641	21.1804	23.239
109.3	-1.03906	3.76172	5.38281	7.5	10.0281	13.9312	16.6868	21.2148	23.2852
109.4	-1.02734	3.76489	5.39063	7.51953	10.0476	13.946	16.6992	21.2539	23.332
109.5	-1.03052	3.76953	5.39917	7.53125	10.0625	13.9688	16.7195	21.293	23.3782
109.6	-1.04224	3.771	5.40698	7.53906	10.0647	13.9858	16.7351	21.3289	23.4116
109.7	-1.04297	3.77344	5.41406	7.54297	10.0742	14.0015	16.7539	21.3508	23.4407
109.8	-1.04443	3.78833	5.42432	7.55396	10.0898	14.0149	16.7883	21.386	23.468
109.9	-1.04688	3.80078	5.43359	7.57031	10.1147	14.0437	16.8079	21.4219	23.5266
110	-1.04224	3.8125	5.44604	7.59131	10.1343	14.0796	16.8335	21.4578	23.5718
110.1	-1.05151	3.80859	5.45313	7.58984	10.1445	14.0977	16.8516	21.4805	23.6016
110.2	-1.05542	3.82349	5.46094	7.6001	10.1719	14.1055	16.8782	21.5149	23.6555
110.3	-1.05078	3.82495	5.46094	7.61719	10.196	14.1414	16.9023	21.5476	23.6946
110.4	-1.05078	3.82813	5.47266	7.62891	10.2039	14.1577	16.925	21.582	23.7351
110.5	-1.05078	3.83984	5.48755	7.63672	10.2234	14.1726	16.9492	21.6016	23.7766
110.6	-1.05859	3.84375	5.48438	7.64526	10.2273	14.1914	16.9609	21.6328	23.793
110.7	-1.05713	3.8562	5.49683	7.65698	10.2468	14.2085	16.9968	21.6641	23.853
110.8	-1.05151	3.875	5.51563	7.67578	10.2585	14.2319	17.0203	21.6953	23.8899
110.9	-1.05005	3.88281	5.52344	7.69531	10.2749	14.2585	17.0352	21.7344	23.9187
111	-1.05469	3.89453	5.53198	7.70313	10.2898	14.2781	17.0547	21.761	23.9602
111.1	-1.06641	3.87817	5.52344	7.69849	10.2859	14.2813	17.0625	21.7695	23.9922
111.2	-1.06641	3.89063	5.53052	7.71094	10.293	14.2937	17.0938	21.8125	24.0266
111.3	-1.06006	3.8938	5.53442	7.72192	10.3054	14.3164	17.1235	21.832	24.0625
111.4	-1.05786	3.91016	5.55542	7.73828	10.3296	14.342	17.1453	21.8757	24.1016
111.5	-1.05396	3.91797	5.57422	7.75464	10.3562	14.364	17.1836	21.9141	24.1406
111.6	-1.05859	3.91479	5.58203	7.76172	10.3633	14.3906	17.1868	21.929	24.1765
111.7	-1.05859	3.92969	5.58911	7.76953	10.3757	14.4031	17.1992	21.9492	24.218
111.8	-1.05469	3.92188	5.57886	7.78125	10.3796	14.4116	17.2195	21.9695	24.2344
111.9	-1.05469	3.93359	5.59375	7.79297	10.3992	14.4265	17.2344	21.9961	24.2703
112	-1.05469	3.93359	5.60547	7.8125	10.4187	14.4531	17.2656	22.0352	24.3118
112.1	-1.06641	3.92505	5.59692	7.80786	10.4116	14.4539	17.2688	22.05	24.3289
112.2	-1.06641	3.92969	5.60156	7.82031	10.4187	14.4734	17.2891	22.0703	24.3704
112.3	-1.07104	3.92651	5.61011	7.82813	10.4382	14.4805	17.3171	22.0984	24.3977
112.4	-1.08594	3.92188	5.60547	7.82886	10.45	14.4851	17.3359	22.1172	24.4187
112.5	-1.08594	3.93359	5.61719	7.84375	10.4648	14.5132	17.3555	22.1516	24.4602
112.6	-1.08594	3.94067	5.62036	7.85547	10.4695	14.5281	17.3899	22.179	24.4812
112.7	-1.08594	3.94458	5.62817	7.86646	10.4922	14.5508	17.4055	22.218	24.5142
112.8	-1.08594	3.94922	5.64063	7.88599	10.5164	14.575	17.4414	22.2468	24.5476
112.9	-1.09058	3.95776	5.65234	7.89063	10.5359	14.5898	17.4695	22.2734	24.5891
113	-1.10938	3.94922	5.66016	7.88672	10.5327	14.5906	17.4805	22.2883	24.6165
113.1	-1.10474	3.95386	5.67334	7.90308	10.5522	14.6116	17.5	22.3132	24.6499
113.2	-1.09766	3.96802	5.68359	7.92969	10.5625	14.6335	17.5313	22.3367	24.6985
113.3	-1.10938	3.96875	5.69849	7.94922	10.5789	14.657	17.5593	22.3633	24.739
113.4	-1.09766	3.98047	5.70313	7.95776	10.5867	14.6797	17.5742	22.4023	24.7766
113.5	-1.09766	3.97729	5.71094	7.96094	10.6016	14.6921	17.6008	22.429	24.8171
113.6	-1.10938	3.96875	5.71094	7.96094	10.5945	14.7085	17.6094	22.4297	24.8469
113.7	-1.11255	3.97583	5.71802	7.97583	10.614	14.7234	17.6289	22.4578	24.8711
113.8	-1.11255	3.98511	5.72021	7.9812	10.6233	14.7476	17.6719	22.4851	24.9187
113.9	-1.11719	4	5.74219	8.01172	10.6492	14.7617	17.6765	22.5188	24.9531
114	-1.125	3.98755	5.74146	8.01172	10.6492	14.7742	17.6836	22.5352	24.9797
114.1	-1.125	3.99219	5.74219	8.02344	10.6687	14.7976	17.7148	22.5625	25.0085
114.2	-1.125	3.99683	5.75073	8.04297	10.6836	14.814	17.7415	22.5938	25.0305
114.3	-1.12964	3.99219	5.76563	8.04614	10.696	14.8289	17.7734	22.6218	25.0593
114.4	-1.13672	3.99927	5.77734	8.05078	10.7195	14.8555	17.8015	22.6438	25.1172
114.5	-1.13354	3.99536	5.78369	8.07031	10.739	14.8789	17.8196	22.6672	25.1548
114.6	-1.14844	3.99292	5.78906	8.07813	10.7468	14.8835	17.8398	22.6914	25.1882
114.7	-1.15308	4	5.79761	8.07813	10.7546	14.9063	17.8711	22.7227	25.218
114.8	-1.16016	4	5.79614	8.08984	10.7781	14.9226	17.886	22.7454	25.25
114.9	-1.16016	4.00708	5.80078	8.10474	10.8054	14.9421	17.9102	22.75	25.2859
115	-1.16333	4.00781	5.79761	8.10547	10.8125	14.9585	17.9414	22.7742	25.3196
115.1	-1.17114	4.01636	5.80469	8.11084	10.8218	14.978	17.9546	22.7976	25.3484
115.2	-1.16406	4.02808	5.81641	8.13281	10.8484	15.0085	17.9766	22.8196	25.3899
115.3	-1.16553	4.02661	5.82739	8.14771	10.8601	15.0195	17.9946	22.8469	25.4219
115.4	-1.17969	4.03833	5.83911	8.16016	10.8679	15.0508	18.0117	22.8679	25.4648
115.5	-1.18286	4.03906	5.85156	8.17505	10.8945	15.075	18.0398	22.8945	25.4875
115.6	-1.1875	4.03906	5.84839	8.17969	10.907	15.0945	18.0547	22.929	25.5164
115.7	-1.1875	4.04761	5.86328	8.1875	10.9148	15.114	18.0813	22.9531	25.5625
115.8	-1.1875	4.04614	5.87036	8.19922	10.9336	15.1382	18.0938	22.9805	25.5891
115.9	-1.19922	4.02734	5.85938	8.19604	10.9343	15.1453	18.1016	23	25.6094
116	-1.19922	4.03906	5.87573	8.19922	10.9507	15.1648	18.1243	23.0359	25.6453
116.1	-1.19922	4.05078	5.88281	8.21094	10.9656	15.1797	18.1484	23.0696	25.679
116.2	-1.19922	4.05396	5.88599	8.21875	10.9851	15.1921	18.1648	23.0898	25.6914
116.3	-1.19922	4.04688	5.89063	8.23047	11	15.2117	18.1797	23.1211	25.7258
116.4	-1.19458	4.06787	5.91162	8.23047	11.0093	15.2327	18.2109	23.1421	25.771
116.5	-1.19531	4.0625	5.92114	8.23047	11.0281	15.2422	18.2227	23.1758	25.793
116.6	-1.19995	4.06958	5.92578	8.24219	11.0476	15.2664	18.2507	23.2024	25.8313
116.7	-1.20703	4.06714	5.93359	8.25073	11.064	15.2781	18.2656	23.2266	25.8484
116.8	-1.20386	4.07739	5.94531	8.25708	11.082	15.3086	18.3032	23.2571	25.8735
116.9	-1.19922	4.08984	5.95313	8.2688	11.0984	15.3281	18.3203	23.2883	25.9023
117	-1.19922	4.08984	5.94849	8.25781	11.1016	15.321	18.3281	23.2976	25.9265
117.1	-1.19458	4.1062	5.95776	8.27417	11.1187	15.3452	18.364	23.325	25.9578
117.2	-1.1875	4.12109	5.97266	8.28906	11.1453	15.3804	18.3875	23.3633	25.9993
117.3	-1.19922	4.12817	5.98755	8.29614	11.1538	15.3953	18.4023	23.4023	26.043
117.4	-1.20239	4.12891	5.98047	8.29688	11.1641	15.4102	18.4211	23.429	26.0789
117.5	-1.20703	4.13745	5.98901	8.30542	11.1648	15.4226	18.4414	23.4531	26.1055
117.6	-1.21558	4.13208	5.99536	8.30396	11.1765	15.4304	18.4446	23.4719	26.1313
117.7	-1.21558	4.1438	6.00781	8.31641	11.196	15.45	18.4719	23.5164	26.168
117.8	-1.22266	4.13672	6.00781	8.32813	11.2109	15.4695	18.4883	23.5508	26.2024
117.9	-1.23047	4.14526	6.01636	8.32813	11.2085	15.4897	18.5015	23.575	26.2397
118	-1.23047	4.15552	6.03052	8.33667	11.2227	15.5164	18.5234	23.6133	26.2734
118.1	-1.22583	4.16479	6.03271	8.34448	11.2397	15.5359	18.5508	23.657	26.3242
118.2	-1.22192	4.17969	6.04688	8.36328	11.2664	15.5554	18.582	23.6953	26.3601
118.3	-1.22339	4.19458	6.05786	8.38599	11.2664	15.5664	18.6133	23.7251	26.3899
118.4	-1.23047	4.19531	6.0625	8.39063	11.2742	15.5874	18.6211	23.7383	26.4172
118.5	-1.22583	4.2085	6.06714	8.39844	11.2905	15.6069	18.6406	23.7742	26.4539
118.6	-1.22339	4.21411	6.07275	8.41333	11.3079	15.6165	18.6555	23.8079	26.4922
118.7	-1.21875	4.23047	6.08203	8.41797	11.325	15.6335	18.6914	23.8367	26.5305
118.8	-1.21875	4.23047	6.08984	8.42969	11.3413	15.6499	18.7227	23.8633	26.5593
118.9	-1.22339	4.24219	6.10156	8.4375	11.3484	15.6648	18.7468	23.8899	26.5938
119	-1.229	4.25	6.11475	8.45386	11.3726	15.6843	18.7617	23.9148	26.6328
119.1	-1.22656	4.26172	6.125	8.47729	11.3945	15.7039	18.7813	23.9531	26.6719
119.2	-1.23828	4.25781	6.125	8.46094	11.3953	15.7039	18.793	23.968	26.6868
119.3	-1.23828	4.25781	6.13281	8.46802	11.407	15.7234	18.8203	24	26.7273
119.4	-1.23511	4.26953	6.14307	8.47192	11.4148	15.7461	18.8398	24.0195	26.7649
119.5	-1.23511	4.27734	6.14844	8.48828	11.4297	15.7703	18.8665	24.0508	26.7961
119.6	-1.24536	4.28589	6.15698	8.49292	11.4312	15.782	18.8757	24.0789	26.8218
119.7	-1.23828	4.30078	6.17578	8.51172	11.4578	15.8054	18.9094	24.1133	26.8508
119.8	-1.23828	4.30786	6.17896	8.51953	11.4695	15.8218	18.9219	24.1399	26.8828
119.9	-1.23682	4.31714	6.17651	8.53271	11.4905	15.8413	18.9429	24.1687	26.9155
120	-1.23438	4.33203	6.20313	8.54688	11.5007	15.8679	18.9766	24.2031	26.957
120.1	-1.2312	4.33203	6.21484	8.55786	11.5234	15.8906	18.9946	24.2344	26.9946
120.2	-1.2312	4.34375	6.22266	8.57422	11.5352	15.9102	19.0203	24.2539	27.0234
120.3	-1.23828	4.34692	6.23438	8.59375	11.5476	15.9226	19.043	24.2852	27.0696
120.4	-1.23364	4.36084	6.24683	8.59375	11.5593	15.939	19.0742	24.3093	27.103
120.5	-1.23828	4.36963	6.25244	8.60474	11.5703	15.957	19.0852	24.3469	27.1235
120.6	-1.23828	4.37891	6.25	8.61719	11.5796	15.9812	19.1179	24.3782	27.1484
120.7	-1.23828	4.37891	6.26172	8.62891	11.5945	15.9976	19.1328	24.3906	27.1882
120.8	-1.23828	4.39063	6.26636	8.64063	11.6133	16.0046	19.1594	24.4219	27.218
120.9	-1.23828	4.39844	6.28125	8.65552	11.614	16.032	19.1797	24.4492	27.25
121	-1.23828	4.41479	6.28589	8.66089	11.6382	16.0601	19.2156	24.4819	27.2905
121.1	-1.23364	4.4187	6.30469	8.67969	11.6538	16.0867	19.239	24.511	27.332
121.2	-1.2312	4.42188	6.31958	8.69922	11.6687	16.1016	19.2656	24.5234	27.3704
121.3	-1.23828	4.43359	6.32031	8.70776	11.6882	16.1023	19.2805	24.543	27.4023
121.4	-1.23828	4.42896	6.33203	8.71094	11.7031	16.1218	19.293	24.5742	27.4304
121.5	-1.24609	4.42188	6.33594	8.72266	11.7	16.1226	19.3118	24.6055	27.4524
121.6	-1.25073	4.43359	6.34375	8.72266	11.7046	16.1375	19.321	24.625	27.4844
121.7	-1.26099	4.43359	6.35229	8.74219	11.7312	16.157	19.3359	24.6563	27.511
121.8	-1.27417	4.43286	6.34692	8.74072	11.7258	16.1633	19.3586	24.6719	27.5313
121.9	-1.26953	4.44922	6.36328	8.74609	11.7351	16.1843	19.3782	24.6914	27.5625
122	-1.27417	4.44458	6.35864	8.75464	11.75	16.1921	19.3906	24.7148	27.5969
122.1	-1.27661	4.45386	6.37573	8.77417	11.7671	16.228	19.4194	24.7422	27.6226
122.2	-1.27271	4.46558	6.38281	8.78833	11.7827	16.2429	19.4531	24.7617	27.6477
122.3	-1.28906	4.46094	6.38745	8.77734	11.7859	16.2507	19.4485	24.7695	27.6719
122.4	-1.29688	4.46094	6.38281	8.78906	11.8008	16.2742	19.4609	24.7961	27.696
122.5	-1.29834	4.47192	6.39307	8.81177	11.8086	16.2937	19.4836	24.8118	27.7212
122.6	-1.30078	4.48828	6.39844	8.82422	11.8296	16.3132	19.5046	24.8359	27.75
122.7	-1.30859	4.47583	6.40234	8.82495	11.825	16.325	19.5117	24.8562	27.7781
122.8	-1.31177	4.47656	6.42188	8.82739	11.8398	16.3445	19.5383	24.8828	27.793
122.9	-1.31641	4.48511	6.42188	8.82813	11.8445	16.3594	19.5508	24.9102	27.8274
123	-1.32813	4.48047	6.43677	8.83984	11.864	16.3718	19.5657	24.9368	27.8516
123.1	-1.32349	4.48828	6.44604	8.85229	11.8882	16.3882	19.5796	24.9507	27.8953
123.2	-1.31641	4.5	6.46094	8.86646	11.9038	16.4148	19.5938	24.9648	27.929
123.3	-1.32886	4.5	6.46094	8.87891	11.9187	16.4343	19.6086	24.9875	27.946
123.4	-1.33594	4.51172	6.46948	8.89063	11.9219	16.4539	19.6296	25.0085	27.9727
123.5	-1.33594	4.51953	6.47266	8.89844	11.9265	16.4688	19.6445	25.0234	27.9993
123.6	-1.33594	4.51636	6.47266	8.91479	11.946	16.4812	19.6641	25.0383	28.0313
123.7	-1.33594	4.52344	6.47974	8.92188	11.9624	16.5015	19.6836	25.0625	28.0593
123.8	-1.3313	4.53125	6.48511	8.94604	11.9741	16.5093	19.7031	25.0835	28.0984
123.9	-1.32422	4.54297	6.50073	8.94849	11.9961	16.5359	19.7195	25.1172	28.1445
124	-1.34375	4.53516	6.49927	8.9563	12.0039	16.5508	19.7297	25.1392	28.1665
124.1	-1.35547	4.52661	6.50391	8.95776	12.0085	16.5632	19.7422	25.1523	28.1836
124.2	-1.35547	4.53125	6.51563	8.96094	12.0117	16.582	19.761	25.1719	28.2195
124.3	-1.35083	4.53589	6.52808	8.98047	12.0256	16.6069	19.7781	25.2031	28.2539
124.4	-1.34375	4.5625	6.54688	8.98047	12.0398	16.6257	19.8015	25.2422	28.2805
124.5	-1.34375	4.55786	6.55469	9	12.0593	16.6453	19.8242	25.2734	28.3125
124.6	-1.34058	4.5625	6.56494	9.01172	12.0774	16.6602	19.8462	25.3047	28.3516
124.7	-1.33594	4.5625	6.5625	9.01953	12.0867	16.6843	19.8633	25.332	28.3828
124.8	-1.34766	4.55396	6.56714	9.01489	12.0945	16.6921	19.8665	25.3516	28.4055
124.9	-1.34766	4.55542	6.55786	9.01953	12.0991	16.7117	19.8757	25.3782	28.4265
125	-1.36011	4.54297	6.55469	9.01953	12.0984	16.7234	19.8828	25.3828	28.4531
125.1	-1.35938	4.55078	6.57031	9.0437	12.1257	16.7476	19.9219	25.4265	28.4954
125.2	-1.37427	4.55078	6.57886	9.04761	12.1343	16.7515	19.9382	25.4382	28.5132
125.3	-1.36719	4.5625	6.59375	9.05786	12.1492	16.7781	19.9648	25.4797	28.5422
125.4	-1.37183	4.57031	6.59058	9.0625	12.1687	16.7976	19.9915	25.4922	28.571
125.5	-1.37573	4.58521	6.60083	9.07275	12.179	16.8203	20.0071	25.5156	28.5962
125.6	-1.37109	4.58667	6.61328	9.07495	12.1812	16.8445	20.0281	25.5383	28.6211
125.7	-1.37109	4.59375	6.61328	9.08984	12.1882	16.8516	20.0547	25.5625	28.6523
125.8	-1.38281	4.58521	6.61328	9.08521	12.1914	16.8523	20.0703	25.5703	28.675
125.9	-1.38281	4.57813	6.61328	9.08276	12.196	16.8718	20.082	25.5969	28.696
126	-1.39063	4.58984	6.61646	9.09766	12.2156	16.8914	20.1086	25.6062	28.7258
126.1	-1.39063	4.59302	6.62109	9.10938	12.2234	16.9109	20.1211	25.6328	28.75
126.2	-1.3938	4.58276	6.61792	9.11328	12.2319	16.9241	20.1375	25.6523	28.7976
126.3	-1.38989	4.60156	6.64453	9.12964	12.2554	16.946	20.1687	25.6719	28.8289
126.4	-1.39453	4.60938	6.64453	9.12817	12.2625	16.9531	20.1875	25.6914	28.875
126.5	-1.39453	4.61792	6.65625	9.13281	12.2656	16.9656	20.2024	25.7195	28.9016
126.6	-1.39136	4.61646	6.65479	9.1438	12.2813	16.9883	20.2258	25.7375	28.9368
126.7	-1.39136	4.61646	6.66016	9.16016	12.2976	17.0125	20.2617	25.7734	28.9773
126.8	-1.41016	4.61719	6.65698	9.15625	12.3054	17.0203	20.2664	25.7766	28.9875
126.9	-1.40552	4.61865	6.66479	9.16943	12.3296	17.0515	20.2813	25.8054	29.0242
127	-1.40161	4.63281	6.68359	9.19141	12.3438	17.0632	20.3125	25.832	29.0593
127.1	-1.40625	4.63281	6.68359	9.19849	12.3445	17.0796	20.332	25.8516	29.0891
127.2	-1.40308	4.6438	6.7063	9.20239	12.3594	17.0859	20.3547	25.8711	29.1243
127.3	-1.39844	4.6438	6.72266	9.21411	12.3804	17.114	20.3789	25.8977	29.1719
127.4	-1.40625	4.64844	6.71021	9.20703	12.3757	17.1257	20.386	25.9023	29.1868
127.5	-1.40161	4.65308	6.71558	9.23193	12.3921	17.1499	20.4148	25.9351	29.2156
127.6	-1.40625	4.67188	6.73438	9.24219	12.4187	17.1602	20.4382	25.9602	29.2585
127.7	-1.40625	4.6687	6.73901	9.25391	12.4258	17.1726	20.4531	25.9844	29.2852
127.8	-1.40625	4.67188	6.73438	9.26172	12.4265	17.1929	20.4844	26.0039	29.3196
127.9	-1.41797	4.67188	6.73438	9.26172	12.4343	17.196	20.4875	26.0234	29.3171
128	-1.41333	4.67188	6.74683	9.27417	12.4475	17.2202	20.5015	26.0508	29.3516
128.1	-1.40625	4.68359	6.76563	9.29297	12.4695	17.2422	20.5352	26.0742	29.3796
128.2	-1.41406	4.69141	6.77734	9.30078	12.4812	17.2546	20.5547	26.0984	29.4016
128.3	-1.41089	4.69141	6.78833	9.31104	12.4875	17.2773	20.5728	26.1165	29.425
128.4	-1.40625	4.70313	6.80469	9.32813	12.5046	17.3015	20.5898	26.1523	29.4563
128.5	-1.40625	4.71094	6.8125	9.32813	12.5164	17.3132	20.6094	26.179	29.4851
128.6	-1.41797	4.7063	6.8125	9.33594	12.5242	17.3179	20.6211	26.1797	29.5
128.7	-1.41333	4.70386	6.81714	9.35229	12.5483	17.3491	20.6453	26.2156	29.5281
128.8	-1.41406	4.71094	6.83594	9.35938	12.5593	17.3516	20.6609	26.239	29.5305
128.9	-1.41089	4.72583	6.83911	9.37109	12.5671	17.3672	20.679	26.2571	29.5579
129	-1.40625	4.72583	6.85156	9.37891	12.5867	17.4031	20.6985	26.293	29.5984
129.1	-1.40625	4.72656	6.86328	9.39063	12.5984	17.4226	20.7227	26.3125	29.6282
129.2	-1.41479	4.71167	6.86328	9.39844	12.6062	17.4226	20.7258	26.3274	29.6375
129.3	-1.42188	4.71875	6.86646	9.40552	12.6133	17.439	20.7383	26.3477	29.6602
129.4	-1.41724	4.73511	6.87573	9.41089	12.6304	17.4585	20.7593	26.3835	29.6914
129.5	-1.42114	4.73755	6.88281	9.42188	12.6375	17.4773	20.7734	26.4141	29.7227
129.6	-1.42578	4.73047	6.89453	9.43823	12.6492	17.489	20.8047	26.4336	29.761
129.7	-1.42261	4.74536	6.89771	9.44849	12.6672	17.5071	20.8274	26.4648	29.7813
129.8	-1.43042	4.75781	6.91016	9.4563	12.6843	17.5242	20.8469	26.4922	29.8157
129.9	-1.44922	4.75464	6.91016	9.44922	12.6843	17.532	20.8367	26.5	29.8398
130	-1.44458	4.75464	6.93433	9.46167	12.6936	17.5562	20.8562	26.5313	29.8687
130.1	-1.4375	4.76489	6.94141	9.48828	12.7156	17.5828	20.8828	26.5593	29.9023
130.2	-1.4375	4.76953	6.95313	9.5	12.7273	17.5945	20.8977	26.5742	29.929
130.3	-1.44067	4.76636	6.95776	9.5	12.7437	17.5945	20.907	26.5977	29.9546
130.4	-1.43042	4.79614	6.96802	9.51489	12.7571	17.6172	20.9368	26.6204	29.9993
130.5	-1.43042	4.79761	6.99219	9.51636	12.7781	17.6304	20.9727	26.6477	30.0305
130.6	-1.4375	4.80469	6.98901	9.53125	12.7859	17.6453	20.989	26.6719	30.0547
130.7	-1.44775	4.80542	6.98901	9.53589	12.7952	17.6577	20.9844	26.6843	30.0718
130.8	-1.44531	4.8125	7.00391	9.54614	12.8093	17.6765	21.0039	26.7227	30.1055
130.9	-1.44214	4.81567	7.0188	9.55396	12.8203	17.7024	21.0266	26.7422	30.1353
131	-1.4375	4.82739	7.04297	9.56641	12.832	17.7117	21.0476	26.7734	30.1555
131.1	-1.42969	4.82813	7.04614	9.57813	12.8445	17.7312	21.0579	26.793	30.1882
131.2	-1.42969	4.83984	7.05933	9.58594	12.864	17.7507	21.0703	26.8203	30.218
131.3	-1.43677	4.8374	7.05542	9.5874	12.8687	17.7522	21.0828	26.8445	30.2312
131.4	-1.42261	4.86328	7.0813	9.62109	12.8921	17.7859	21.1165	26.8782	30.2781
131.5	-1.42969	4.87036	7.08203	9.63281	12.8992	17.8054	21.1328	26.9023	30.3
131.6	-1.44141	4.85938	7.08203	9.62891	12.907	17.8008	21.1406	26.9187	30.3203
131.7	-1.44458	4.85938	7.08521	9.63599	12.9187	17.8132	21.157	26.9414	30.3367
131.8	-1.44604	4.87427	7.09302	9.63208	12.925	17.8359	21.175	26.9641	30.3618
131.9	-1.44141	4.88208	7.10938	9.64453	12.9343	17.8569	21.1992	26.9954	30.3906
132	-1.44458	4.88818	7.11084	9.65308	12.9475	17.8608	21.2109	27.0164	30.4265
132.1	-1.44214	4.89771	7.11328	9.67188	12.9578	17.8711	21.2305	27.0398	30.4563
132.2	-1.45703	4.89844	7.125	9.67651	12.9695	17.8835	21.25	27.0664	30.4773
132.3	-1.45703	4.90698	7.13281	9.67188	12.9844	17.9031	21.2813	27.0859	30.5117
132.4	-1.45703	4.90234	7.14453	9.68677	12.9968	17.9226	21.2976	27.1086	30.55
132.5	-1.45703	4.91016	7.14453	9.69141	13.0085	17.9343	21.3047	27.125	30.5671
132.6	-1.46021	4.92188	7.16406	9.69141	13.0164	17.9539	21.3196	27.1445	30.5938
132.7	-1.46484	4.93359	7.16406	9.70776	13.0281	17.9734	21.332	27.1641	30.6204
132.8	-1.46167	4.93213	7.17505	9.71411	13.0461	17.9851	21.3633	27.1899	30.6523
132.9	-1.47339	4.92578	7.17969	9.71411	13.0405	17.9929	21.3711	27.196	30.675
133	-1.49219	4.92578	7.19141	9.71875	13.0437	18.0125	21.386	27.2188	30.6992
133.1	-1.48755	4.93896	7.19922	9.7312	13.0679	18.0366	21.3999	27.2546	30.7397
133.2	-1.48364	4.94922	7.19922	9.73828	13.0867	18.0554	21.4219	27.2813	30.7571
133.3	-1.48828	4.94922	7.21094	9.75781	13.0898	18.0703	21.4368	27.3125	30.7891
133.4	-1.48828	4.96094	7.21558	9.76489	13.1023	18.071	21.4609	27.3274	30.8157
133.5	-1.50073	4.9563	7.21484	9.75781	13.103	18.0867	21.4844	27.332	30.8289
133.6	-1.5	4.96875	7.22266	9.77417	13.1179	18.114	21.5117	27.3594	30.8594
133.7	-1.49536	4.97339	7.23511	9.78198	13.1421	18.1382	21.5313	27.3835	30.8953
133.8	-1.49609	4.97729	7.24146	9.79297	13.1492	18.157	21.543	27.4109	30.929
133.9	-1.48438	4.97266	7.25391	9.80005	13.1563	18.1602	21.5625	27.4258	30.95
134	-1.48584	4.98291	7.25708	9.80396	13.1719	18.1797	21.582	27.4602	30.9875
134.1	-1.48828	4.99219	7.27344	9.80859	13.1843	18.2007	21.6016	27.4875	31.0188
134.2	-1.48828	4.99219	7.27808	9.81714	13.2078	18.2039	21.6282	27.5	31.0508
134.3	-1.48828	5	7.27344	9.82031	13.2124	18.2234	21.6406	27.5234	31.0789
134.4	-1.49146	4.99536	7.28052	9.83203	13.2195	18.2305	21.657	27.5476	31.1008
134.5	-1.49146	5.00464	7.29761	9.84448	13.2437	18.2476	21.6765	27.5671	31.1257
134.6	-1.48438	5.01636	7.30469	9.86328	13.2585	18.2742	21.6907	27.593	31.1609
134.7	-1.48901	5.01172	7.30933	9.87036	13.2656	18.2827	21.7031	27.6055	31.1829
134.8	-1.50464	5.01489	7.30786	9.86255	13.2695	18.2891	21.7109	27.6165	31.2017
134.9	-1.5	5.02734	7.33203	9.87891	13.2859	18.3086	21.7422	27.6453	31.2273
135	-1.5	5.02734	7.32739	9.88354	13.2905	18.3132	21.7617	27.6672	31.2617
135.1	-1.5	5.03906	7.33203	9.89063	13.2976	18.3328	21.7883	27.6914	31.2766
135.2	-1.49854	5.05078	7.34448	9.89063	13.3171	18.3569	21.8054	27.7156	31.3022
135.3	-1.50781	5.05078	7.35864	9.89844	13.3171	18.3835	21.832	27.7375	31.332
135.4	-1.50781	5.05542	7.35156	9.91016	13.3367	18.3914	21.8469	27.7585	31.3586
135.5	-1.50781	5.0625	7.36792	9.91797	13.3484	18.4116	21.8594	27.7734	31.3796
135.6	-1.50781	5.07031	7.36328	9.92969	13.3562	18.4219	21.8679	27.793	31.3899
135.7	-1.51563	5.05786	7.37036	9.93359	13.3679	18.4265	21.875	27.8118	31.4094
135.8	-1.51563	5.0625	7.36328	9.93823	13.3796	18.4343	21.8899	27.8242	31.4382
135.9	-1.51245	5.06567	7.375	9.94849	13.3977	18.4563	21.9055	27.8547	31.468
136	-1.51099	5.08276	7.38745	9.96558	13.4077	18.478	21.946	27.8921	31.5039
136.1	-1.51563	5.08667	7.38989	9.96802	13.4148	18.4897	21.9578	27.9023	31.5164
136.2	-1.51563	5.08984	7.39063	9.96094	13.4312	18.5046	21.9727	27.9336	31.55
136.3	-1.51563	5.08984	7.40234	9.98047	13.4382	18.5125	22.0039	27.9602	31.5625
136.4	-1.51563	5.09692	7.39917	9.98828	13.446	18.5359	22.0234	27.9805	31.5789
136.5	-1.52026	5.08984	7.40234	10	13.4578	18.5391	22.0383	27.9968	31.6086
136.6	-1.52417	5.10474	7.4126	10.0103	13.4758	18.5664	22.054	28.0266	31.6406
136.7	-1.51953	5.11719	7.42969	10.0156	13.4851	18.5874	22.0781	28.0508	31.675
136.8	-1.51953	5.11719	7.44141	10.0273	13.4929	18.6023	22.0977	28.0774	31.6946
136.9	-1.51489	5.13037	7.45068	10.0398	13.5093	18.6187	22.114	28.0945	31.7202
137	-1.50781	5.14063	7.46802	10.0586	13.5359	18.6531	22.1406	28.1211	31.7539
137.1	-1.5188	5.13989	7.46484	10.0554	13.5327	18.6523	22.1492	28.1445	31.761
137.2	-1.5188	5.13745	7.47729	10.0671	13.5444	18.6694	22.1687	28.1655	31.7827
137.3	-1.52344	5.14771	7.49609	10.0742	13.5593	18.6882	22.1829	28.1829	31.8118
137.4	-1.53516	5.13745	7.50391	10.082	13.5664	18.696	22.1836	28.1836	31.832
137.5	-1.53198	5.1438	7.51416	10.0806	13.5703	18.7156	22.2063	28.218	31.8828
137.6	-1.52734	5.15552	7.51953	10.0977	13.5945	18.7234	22.239	28.2375	31.9094
137.7	-1.52734	5.14526	7.52808	10.0977	13.603	18.7351	22.2493	28.2617	31.9336
137.8	-1.52271	5.15698	7.54761	10.1108	13.6108	18.7546	22.2664	28.2827	31.9695
137.9	-1.51245	5.17505	7.55786	10.1243	13.6328	18.7773	22.2961	28.3079	32.0071
138	-1.51953	5.16797	7.56567	10.1289	13.6406	18.7898	22.304	28.3157	32.0344
138.1	-1.51953	5.17505	7.55859	10.1289	13.6453	18.8015	22.3054	28.325	32.0632
138.2	-1.51489	5.18042	7.57178	10.1414	13.6577	18.8257	22.3328	28.3562	32.0898
138.3	-1.50781	5.19922	7.59375	10.1602	13.6843	18.8406	22.3633	28.3782	32.1179
138.4	-1.51563	5.18823	7.58911	10.1672	13.6836	18.8562	22.3633	28.3828	32.1399
138.5	-1.51563	5.18677	7.59375	10.1602	13.6843	18.8608	22.375	28.4109	32.1594
138.6	-1.51709	5.19458	7.60474	10.1829	13.696	18.8789	22.3931	28.4368	32.1914
138.7	-1.51953	5.20776	7.61792	10.1992	13.7078	18.8906	22.4102	28.4602	32.2305
138.8	-1.51953	5.2063	7.61328	10.207	13.7156	18.9031	22.4265	28.4727	32.2539
138.9	-1.52661	5.1875	7.62109	10.2117	13.728	18.9155	22.4343	28.4805	32.2695
139	-1.51953	5.19922	7.62109	10.2266	13.7422	18.9421	22.4609	28.5078	32.2976
139.1	-1.51953	5.20703	7.64063	10.2351	13.7397	18.9492	22.4758	28.5281	32.3274
139.2	-1.52271	5.2124	7.63745	10.2273	13.7437	18.9585	22.4773	28.5398	32.3335
139.3	-1.51563	5.21484	7.65161	10.2415	13.7703	18.9702	22.5039	28.5664	32.3704
139.4	-1.51563	5.22974	7.65234	10.2422	13.7773	18.989	22.5203	28.5859	32.4016
139.5	-1.51245	5.23364	7.66724	10.2649	13.7813	19	22.5305	28.6157	32.4219
139.6	-1.50781	5.24683	7.67651	10.2813	13.8022	19.0242	22.55	28.6296	32.4602
139.7	-1.51953	5.23047	7.67188	10.2649	13.7976	19.0242	22.5508	28.6328	32.4656
139.8	-1.51953	5.24219	7.69141	10.2656	13.8125	19.032	22.5703	28.6641	32.4993
139.9	-1.51807	5.25	7.69141	10.282	13.8179	19.0515	22.5835	28.696	32.5359
140	-1.52344	5.24219	7.69531	10.293	13.8289	19.0554	22.5977	28.707	32.5593
140.1	-1.52344	5.25391	7.70313	10.2976	13.8374	19.075	22.6125	28.7344	32.5813
140.2	-1.53198	5.25317	7.70313	10.2961	13.832	19.0781	22.6165	28.7524	32.5969
140.3	-1.52734	5.25781	7.71094	10.3086	13.8516	19.0991	22.636	28.7695	32.6257
140.4	-1.53198	5.26953	7.72266	10.3203	13.8562	19.114	22.6484	28.7891	32.6594
140.5	-1.53442	5.27417	7.73047	10.3328	13.864	19.1304	22.6726	28.825	32.696
140.6	-1.52734	5.28589	7.74219	10.3516	13.8757	19.1453	22.7	28.8516	32.7297
140.7	-1.52734	5.29297	7.75391	10.3547	13.8921	19.1602	22.7148	28.8679	32.75
140.8	-1.54688	5.28833	7.75391	10.3516	13.8914	19.157	22.7219	28.875	32.7703
140.9	-1.5437	5.29614	7.76563	10.3665	13.8977	19.168	22.7344	28.9048	32.8032
141	-1.53906	5.30078	7.76563	10.3789	13.9148	19.1921	22.7539	28.9219	32.8289
141.1	-1.54614	5.30078	7.76172	10.3835	13.9163	19.2053	22.7585	28.946	32.8438
141.2	-1.53906	5.30542	7.77344	10.3953	13.9265	19.2156	22.7805	28.9844	32.8711
141.3	-1.53589	5.31567	7.78442	10.4055	13.9531	19.2336	22.7961	29.0039	32.9023
141.4	-1.52661	5.33276	7.80542	10.4226	13.9656	19.2476	22.825	29.0281	32.9336
141.5	-1.53589	5.33984	7.80933	10.4297	13.9656	19.2625	22.8367	29.043	32.9609
141.6	-1.54297	5.33521	7.8125	10.4375	13.9819	19.282	22.8469	29.0579	32.9922
141.7	-1.53833	5.34058	7.81714	10.4539	13.9968	19.3062	22.864	29.0867	33.0046
141.8	-1.53442	5.3562	7.83594	10.468	14.0046	19.3218	22.8906	29.1086	33.0508
141.9	-1.53906	5.36328	7.8313	10.4688	14.0164	19.3367	22.9094	29.1211	33.0774
142	-1.52734	5.36646	7.83203	10.4805	14.0249	19.3562	22.9297	29.1406	33.0984
142.1	-1.53198	5.37109	7.83911	10.4851	14.0234	19.3711	22.9382	29.1492	33.125
142.2	-1.53589	5.37891	7.83521	10.4954	14.0391	19.3789	22.9563	29.1672	33.1509
142.3	-1.53906	5.36646	7.83667	10.4954	14.0476	19.3953	22.9727	29.179	33.1687
142.4	-1.54224	5.37109	7.84375	10.5	14.0554	19.4102	22.9875	29.2031	33.1907
142.5	-1.54688	5.39063	7.84375	10.5117	14.0625	19.4109	22.9968	29.2195	33.2195
142.6	-1.54224	5.39209	7.86792	10.5242	14.0686	19.439	23.0164	29.239	33.2422
142.7	-1.54688	5.40234	7.86328	10.5313	14.0789	19.4507	23.0266	29.2493	33.2493
142.8	-1.54688	5.40234	7.875	10.5359	14.0867	19.4539	23.043	29.2617	33.2781
142.9	-1.5437	5.42041	7.88599	10.5461	14.1016	19.4766	23.0625	29.2844	33.3079
143	-1.54688	5.41016	7.88989	10.5508	14.1133	19.4851	23.0696	29.2976	33.3274
143.1	-1.54688	5.42188	7.89063	10.5579	14.1226	19.5	23.0703	29.3079	33.3398
143.2	-1.55859	5.42969	7.89063	10.5586	14.1296	19.5125	23.0984	29.332	33.3679
143.3	-1.55859	5.42505	7.89917	10.5703	14.1375	19.5288	23.1133	29.3516	33.3899
143.4	-1.54688	5.42651	7.91406	10.5703	14.157	19.5359	23.1282	29.3828	33.407
143.5	-1.54688	5.42651	7.92651	10.5867	14.1687	19.5601	23.157	29.3875	33.4336
143.6	-1.54688	5.44141	7.94531	10.6016	14.1765	19.582	23.1836	29.4141	33.4648
143.7	-1.55859	5.44141	7.94531	10.6094	14.1812	19.5828	23.1836	29.4187	33.4773
143.8	-1.56177	5.44922	7.94067	10.6094	14.1882	19.6023	23.1985	29.4336	33.511
143.9	-1.56641	5.4563	7.94141	10.6243	14.2078	19.6187	23.2078	29.4531	33.5266
144	-1.57104	5.45313	7.94849	10.6243	14.2148	19.6282	23.218	29.4751	33.5461
144.1	-1.56641	5.46094	7.96094	10.6335	14.2344	19.6453	23.2422	29.4922	33.5789
144.2	-1.56641	5.46558	7.96558	10.6453	14.2397	19.6648	23.2664	29.5164	33.6179
144.3	-1.57813	5.47266	7.97266	10.6523	14.2585	19.6726	23.2766	29.543	33.6282
144.4	-1.57813	5.47583	7.99219	10.6602	14.2617	19.6772	23.3008	29.5579	33.657
144.5	-1.57495	5.47192	7.99536	10.6704	14.2773	19.707	23.3125	29.5852	33.675
144.6	-1.58203	5.47339	7.99683	10.6641	14.2788	19.7117	23.3203	29.5945	33.6946
144.7	-1.58203	5.47656	8	10.6758	14.282	19.7266	23.3352	29.6211	33.7156
144.8	-1.58203	5.49292	8.01172	10.6851	14.2983	19.7437	23.3523	29.6453	33.75
144.9	-1.58203	5.50708	8.01953	10.6992	14.325	19.7593	23.3757	29.6672	33.7766
145	-1.58203	5.50781	8.03125	10.7109	14.3367	19.7742	23.386	29.6875	33.7937
145.1	-1.58521	5.51636	8.0249	10.7156	14.3367	19.7859	23.3875	29.7046	33.8171
145.2	-1.57031	5.53589	8.03833	10.7422	14.3562	19.8132	23.4187	29.7344	33.8555
145.3	-1.5813	5.52344	8.03516	10.7375	14.3679	19.8101	23.4258	29.7461	33.8586
145.4	-1.58594	5.53052	8.04297	10.7422	14.3875	19.8289	23.4407	29.7773	33.8828
145.5	-1.58594	5.53125	8.04297	10.75	14.3921	19.832	23.4531	29.8	33.9109
145.6	-1.58276	5.5415	8.05322	10.7649	14.4023	19.8477	23.4758	29.8157	33.9321
145.7	-1.59448	5.52417	8.05078	10.7656	14.4148	19.8601	23.5	29.8203	33.9578
145.8	-1.60156	5.52734	8.05859	10.7742	14.4148	19.8718	23.5149	29.8484	33.9758
145.9	-1.60156	5.53442	8.07031	10.7766	14.4297	19.8882	23.5273	29.8633	34
146	-1.60474	5.52417	8.06396	10.7742	14.4312	19.8953	23.5405	29.875	34.0234
146.1	-1.60083	5.53979	8.07422	10.793	14.446	19.9148	23.5664	29.9023	34.0398
146.2	-1.61719	5.54297	8.08594	10.7976	14.4546	19.9265	23.5938	29.9258	34.0618
146.3	-1.61401	5.54614	8.08911	10.8079	14.4727	19.9492	23.6086	29.9438	34.0852
146.4	-1.60938	5.5625	8.10156	10.8079	14.4968	19.9688	23.6282	29.9609	34.1179
146.5	-1.62109	5.55859	8.10156	10.8086	14.4922	19.9663	23.6289	29.9656	34.1211
146.6	-1.60474	5.57495	8.11401	10.8086	14.4976	19.978	23.6531	29.9968	34.1523
146.7	-1.59766	5.57739	8.13281	10.8281	14.5242	20.0046	23.6797	30.0188	34.1719
146.8	-1.60229	5.57813	8.13281	10.8367	14.5327	20.0242	23.6882	30.0391	34.196
146.9	-1.6062	5.5813	8.14307	10.843	14.543	20.0391	23.7063	30.0657	34.2212
147	-1.61255	5.58984	8.14063	10.8469	14.5476	20.0554	23.7102	30.0867	34.2305
147.1	-1.62891	5.57495	8.12891	10.8359	14.5554	20.0586	23.7109	30.082	34.2468
147.2	-1.62891	5.57495	8.14526	10.8523	14.5671	20.064	23.7234	30.1062	34.2734
147.3	-1.61719	5.58984	8.16016	10.8757	14.575	20.0906	23.7468	30.1282	34.293
147.4	-1.61719	5.58521	8.17188	10.8828	14.5945	20.0991	23.7617	30.1406	34.3157
147.5	-1.625	5.58203	8.17188	10.8828	14.5938	20.1062	23.7727	30.1445	34.321
147.6	-1.62354	5.58667	8.17651	10.9023	14.603	20.1226	23.7898	30.1655	34.3406
147.7	-1.63281	5.58203	8.18359	10.9023	14.603	20.1375	23.793	30.1758	34.3633
147.8	-1.63281	5.59375	8.18359	10.9102	14.6179	20.1406	23.8079	30.1953	34.3899
147.9	-1.62964	5.60474	8.19849	10.9219	14.6328	20.1484	23.8235	30.2134	34.4141
148	-1.62183	5.60938	8.21094	10.9297	14.6453	20.1648	23.8367	30.2305	34.4336
148.1	-1.64063	5.60474	8.21094	10.925	14.6406	20.1577	23.8398	30.2383	34.4485
148.2	-1.65308	5.59766	8.21094	10.9297	14.6375	20.1648	23.8516	30.2507	34.4609
148.3	-1.66016	5.59766	8.21948	10.9414	14.6421	20.1719	23.8782	30.2656	34.489
148.4	-1.66016	5.6062	8.21484	10.9446	14.6492	20.1726	23.8796	30.2805	34.4875
148.5	-1.65552	5.6062	8.21484	10.9539	14.6616	20.189	23.8875	30.2976	34.5164
148.6	-1.65161	5.62109	8.22266	10.9609	14.6758	20.2156	23.9141	30.3242	34.543
148.7	-1.65625	5.63281	8.23438	10.9805	14.6765	20.2273	23.9211	30.3508	34.5579
148.8	-1.65308	5.63599	8.23755	10.9883	14.6992	20.2468	23.9368	30.3547	34.5735
148.9	-1.66479	5.64063	8.23511	10.9883	14.7039	20.2546	23.9492	30.3757	34.5945
149	-1.67188	5.64844	8.24219	11	14.7156	20.2578	23.9688	30.3906	34.6211
149.1	-1.66333	5.64844	8.23755	11.0078	14.7234	20.2625	23.9883	30.4102	34.636
149.2	-1.66333	5.66016	8.25464	11.0195	14.7444	20.2866	24.0015	30.4265	34.6499
149.3	-1.6687	5.66016	8.25391	11.0164	14.7507	20.3008	24.011	30.4407	34.6758
149.4	-1.67578	5.65698	8.26563	11.0234	14.7585	20.3054	24.0234	30.4648	34.6907
149.5	-1.67578	5.65942	8.2688	11.0266	14.7734	20.3218	24.0352	30.4844	34.7031
149.6	-1.67261	5.66016	8.27661	11.0344	14.7813	20.3281	24.0579	30.5071	34.7344
149.7	-1.67114	5.66724	8.27808	11.0508	14.7976	20.3445	24.0671	30.5281	34.7539
149.8	-1.6875	5.65625	8.26953	11.0469	14.7937	20.3523	24.0703	30.5313	34.7649
149.9	-1.69214	5.66797	8.28125	11.0469	14.8022	20.364	24.0891	30.5461	34.7813
150	-1.69141	5.66797	8.28442	11.0664	14.8054	20.3835	24.1016	30.5586	34.8086
150.1	-1.68677	5.68042	8.29053	11.0679	14.8296	20.3914	24.1257	30.575	34.8218
150.2	-1.67969	5.69922	8.29297	11.082	14.8438	20.4031	24.1477	30.6016	34.8508
150.3	-1.68286	5.69922	8.30469	11.0852	14.8484	20.4226	24.1484	30.6211	34.8633
150.4	-1.69531	5.69995	8.30469	11.082	14.8484	20.4233	24.1523	30.6328	34.8828
150.5	-1.69995	5.70313	8.30469	11.0898	14.8679	20.4265	24.1719	30.6492	34.9141
150.6	-1.70386	5.70166	8.31958	11.1047	14.8782	20.4492	24.1946	30.6672	34.9438
150.7	-1.71411	5.70386	8.32495	11.1108	14.8765	20.4585	24.2117	30.696	34.9539
150.8	-1.71167	5.71875	8.33911	11.1211	14.8921	20.4805	24.2383	30.7227	34.9805
150.9	-1.71094	5.71875	8.33203	11.1282	14.907	20.4812	24.2585	30.7375	34.9968
151	-1.72192	5.71948	8.33203	11.1328	14.9109	20.4851	24.2656	30.7422	35.0039
151.1	-1.72656	5.71484	8.34058	11.1406	14.9141	20.5015	24.2852	30.7656	35.0305
151.2	-1.73364	5.71558	8.32886	11.1453	14.9194	20.5093	24.2813	30.7781	35.0327
151.3	-1.72656	5.73438	8.35083	11.1602	14.9351	20.5234	24.3047	30.8047	35.0547
151.4	-1.72656	5.72974	8.34375	11.1672	14.9304	20.5242	24.321	30.821	35.0696
151.5	-1.73975	5.72192	8.34692	11.1484	14.9414	20.5344	24.3274	30.8274	35.0852
151.6	-1.74219	5.73828	8.3562	11.168	14.9609	20.5398	24.3352	30.8516	35.1179
151.7	-1.73755	5.74292	8.36792	11.1726	14.9585	20.564	24.3523	30.8679	35.1375
151.8	-1.73364	5.76172	8.37036	11.1992	14.9851	20.5906	24.3828	30.8977	35.1672
151.9	-1.73828	5.76489	8.37109	11.2063	14.9937	20.6069	24.3875	30.9141	35.1914
152	-1.74609	5.75	8.37036	11.1914	14.989	20.6062	24.3945	30.9258	35.2
152.1	-1.74292	5.75	8.36646	11.1992	14.9993	20.6289	24.4126	30.9438	35.218
152.2	-1.73828	5.76172	8.37573	11.2109	15.0046	20.6531	24.4297	30.9609	35.2375
152.3	-1.74292	5.76953	8.38281	11.2227	15.0164	20.6602	24.4531	30.9656	35.2617
152.4	-1.74536	5.76953	8.38281	11.2351	15.0405	20.6772	24.4741	30.989	35.2813
152.5	-1.73828	5.78125	8.39453	11.2539	15.0593	20.7007	24.4961	31.0156	35.3093
152.6	-1.73828	5.78906	8.39917	11.2617	15.0742	20.7156	24.511	31.0352	35.3242
152.7	-1.75	5.78589	8.38281	11.2571	15.0601	20.7156	24.5117	31.043	35.3438
152.8	-1.75317	5.79297	8.39771	11.25	15.0671	20.7305	24.5313	31.0579	35.3586
152.9	-1.74292	5.81104	8.40552	11.2844	15.1016	20.7461	24.5532	31.0852	35.386
153	-1.75	5.79688	8.41016	11.2773	15.1062	20.7625	24.5586	31.0945	35.3953
153.1	-1.75464	5.80859	8.41797	11.2969	15.1211	20.7671	24.575	31.1094	35.4219
153.2	-1.76172	5.81323	8.42651	11.2969	15.1218	20.782	24.5898	31.1406	35.4368
153.3	-1.76489	5.80542	8.4187	11.3101	15.1304	20.7859	24.6016	31.1445	35.4578
153.4	-1.76245	5.81958	8.42896	11.3125	15.157	20.8054	24.6211	31.1641	35.4844
153.5	-1.76953	5.8125	8.43359	11.3242	15.1648	20.825	24.6328	31.1804	35.5007
153.6	-1.76636	5.83203	8.43677	11.3306	15.1765	20.8398	24.6555	31.1985	35.5188
153.7	-1.75708	5.83667	8.45459	11.3445	15.2007	20.8655	24.6812	31.2273	35.5593
153.8	-1.76172	5.83984	8.45313	11.3477	15.1914	20.8757	24.6914	31.2375	35.5696
153.9	-1.76489	5.84692	8.46484	11.3594	15.2039	20.8953	24.7031	31.25	35.5898
154	-1.76489	5.8562	8.47266	11.3718	15.2202	20.9031	24.7227	31.2781	35.614
154.1	-1.75781	5.87109	8.47266	11.3992	15.2351	20.9265	24.7422	31.3047	35.6477
154.2	-1.75464	5.86963	8.48291	11.4055	15.25	20.9375	24.7649	31.3274	35.6719
154.3	-1.75781	5.86792	8.47266	11.4141	15.2554	20.9539	24.7703	31.3438	35.6907
154.4	-1.75781	5.87573	8.48511	11.4219	15.2703	20.978	24.7898	31.3679	35.7124
154.5	-1.76953	5.87817	8.49219	11.4219	15.2664	20.9805	24.7883	31.3782	35.7344
154.6	-1.76636	5.87427	8.49536	11.4446	15.2813	20.9961	24.8079	31.3938	35.7571
154.7	-1.76489	5.88354	8.50854	11.4446	15.3054	21.0171	24.8157	31.407	35.793
154.8	-1.76953	5.89063	8.51172	11.4492	15.3101	21.0242	24.825	31.4219	35.8125
154.9	-1.76953	5.89844	8.51172	11.4539	15.3171	21.0437	24.832	31.4485	35.8274
155	-1.77661	5.89844	8.51636	11.4617	15.3296	21.0515	24.8445	31.4539	35.8523
155.1	-1.77417	5.91016	8.53125	11.4805	15.3484	21.071	24.8665	31.4773	35.8875
155.2	-1.7937	5.90552	8.52197	11.4836	15.3469	21.0859	24.8711	31.4875	35.8977
155.3	-1.77661	5.92261	8.53589	11.5	15.3608	21.1069	24.8953	31.5117	35.9382
155.4	-1.76953	5.94141	8.54297	11.5078	15.3757	21.1335	24.9172	31.543	35.9602
155.5	-1.76953	5.93823	8.54761	11.5164	15.3875	21.1499	24.9336	31.5593	35.9805
155.6	-1.77661	5.92651	8.54761	11.5046	15.3835	21.1577	24.9343	31.5671	36.0015
155.7	-1.76636	5.93994	8.57739	11.5298	15.4102	21.1797	24.9641	31.5923	36.0266
155.8	-1.76953	5.94141	8.57422	11.5195	15.4148	21.196	24.9773	31.6016	36.05
155.9	-1.76807	5.94604	8.59058	11.5437	15.428	21.2039	24.9844	31.6226	36.0789
156	-1.76563	5.96094	8.60083	11.5508	15.4382	21.2273	25.0039	31.6516	36.1133
156.1	-1.77026	5.96802	8.59375	11.5625	15.45	21.2351	25.0203	31.6563	36.1282
156.2	-1.78589	5.95239	8.60474	11.5586	15.4446	21.2461	25.022	31.6626	36.1438
156.3	-1.78125	5.96558	8.6062	11.5703	15.4539	21.2625	25.0313	31.6765	36.1648
156.4	-1.78125	5.96875	8.61328	11.5735	15.4624	21.282	25.0508	31.7031	36.1914
156.5	-1.76489	5.98511	8.61792	11.5828	15.4819	21.303	25.075	31.7227	36.2156
156.6	-1.76563	5.98438	8.625	11.582	15.489	21.3093	25.0891	31.7344	36.2415
156.7	-1.76563	5.99072	8.63525	11.6001	15.4993	21.332	25.0938	31.7539	36.2571
156.8	-1.76563	5.98828	8.64063	11.5977	15.5046	21.3398	25.1016	31.7852	36.2891
156.9	-1.77734	5.98511	8.64063	11.5945	15.5046	21.3328	25.1047	31.793	36.2976
157	-1.77734	5.98511	8.65698	11.6023	15.5288	21.3569	25.114	31.8125	36.325
157.1	-1.77734	6	8.67188	11.6094	15.5476	21.3835	25.1375	31.8289	36.3516
157.2	-1.76953	6.00708	8.68359	11.6211	15.5554	21.3953	25.1523	31.8438	36.375
157.3	-1.76636	6.01099	8.68213	11.6274	15.5671	21.4063	25.1672	31.8618	36.3977
157.4	-1.76636	6.02734	8.6875	11.6367	15.575	21.4272	25.1946	31.8789	36.4102
157.5	-1.77344	6.03906	8.6875	11.6531	15.582	21.4343	25.2109	31.8953	36.4414
157.6	-1.77661	6.04053	8.69604	11.6648	15.5796	21.4507	25.2273	31.9109	36.4578
157.7	-1.76953	6.04614	8.71094	11.675	15.603	21.4805	25.2585	31.9407	36.4922
157.8	-1.76489	6.05078	8.71558	11.6797	15.6179	21.4851	25.2688	31.9531	36.5039
157.9	-1.77271	6.05542	8.72266	11.6843	15.6218	21.4897	25.2781	31.9695	36.5085
158	-1.76563	6.05933	8.73438	11.6914	15.6218	21.5085	25.3047	31.9961	36.5273
158.1	-1.76563	6.06641	8.73438	11.7031	15.6296	21.5164	25.3242	32.0273	36.5352
158.2	-1.76563	6.06177	8.74609	11.7031	15.6414	21.5281	25.3328	32.0422	36.5547
158.3	-1.76563	6.07422	8.74609	11.7109	15.6492	21.5476	25.343	32.0547	36.5547
158.4	-1.76245	6.07275	8.75708	11.7227	15.6641	21.5579	25.3508	32.0742	36.5579
158.5	-1.75781	6.07031	8.76172	11.7227	15.6836	21.5632	25.375	32.0938	36.5742
158.6	-1.77417	6.06641	8.75	11.7188	15.6648	21.5632	25.3711	32.0938	36.5625
158.7	-1.78125	6.07813	8.76172	11.7305	15.6812	21.571	25.3906	32.1133	36.5742
158.8	-1.78125	6.07495	8.76636	11.7305	15.6882	21.5828	25.3977	32.1328	36.5742
158.9	-1.79224	6.07031	8.77344	11.7258	15.696	21.5906	25.4102	32.1445	36.5852
159	-1.77734	6.09375	8.79297	11.7422	15.7195	21.6023	25.4336	32.1758	36.5938
159.1	-1.77271	6.09839	8.79761	11.7546	15.7319	21.6187	25.4429	32.1836	36.6108
159.2	-1.76563	6.11328	8.80469	11.7585	15.7461	21.6304	25.4648	32.2031	36.6172
159.3	-1.75781	6.11646	8.82422	11.7734	15.7468	21.6335	25.4844	32.2305	36.636
159.4	-1.75781	6.10938	8.82422	11.7734	15.7515	21.6453	25.4875	32.2507	36.6453
159.5	-1.75781	6.12109	8.82422	11.7813	15.7585	21.657	25.4922	32.2656	36.6445
159.6	-1.76245	6.12573	8.82422	11.7813	15.7703	21.6648	25.5	32.2734	36.6375
159.7	-1.76953	6.12109	8.83203	11.7883	15.7656	21.6648	25.5085	32.2883	36.6445
159.8	-1.76953	6.12109	8.84375	11.7813	15.7664	21.6765	25.5156	32.3125	36.636
159.9	-1.76953	6.11646	8.84375	11.7813	15.7781	21.6797	25.5234	32.3242	36.6453
160	-1.76636	6.12427	8.84692	11.7922	15.7859	21.6758	25.5266	32.3469	36.6587
160.1	-1.76807	6.12573	8.84839	11.7905	15.7827	21.689	25.5398	32.3562	36.6694
160.2	-1.76245	6.13599	8.86646	11.8079	15.8	21.6992	25.5579	32.386	36.6821
160.3	-1.75781	6.14063	8.87109	11.8125	15.8171	21.7117	25.5625	32.4023	36.696
160.4	-1.76099	6.13745	8.86792	11.8047	15.814	21.7085	25.5742	32.4187	36.7031
160.5	-1.76245	6.14063	8.87109	11.8086	15.825	21.7234	25.5867	32.4414	36.7156
160.6	-1.77734	6.14063	8.87109	11.8086	15.832	21.7202	25.5938	32.4531	36.7273
160.7	-1.77734	6.13745	8.87109	11.8203	15.8296	21.7273	25.6055	32.4695	36.7375
160.8	-1.76245	6.15552	8.88599	11.8352	15.8633	21.7422	25.6282	32.4875	36.7617
160.9	-1.76099	6.15698	8.88745	11.8367	15.8726	21.7515	25.6296	32.5125	36.7734
161	-1.76563	6.1626	8.89771	11.8469	15.8711	21.7617	25.6399	32.5305	36.7813
161.1	-1.76563	6.16479	8.90234	11.8516	15.8875	21.7742	25.6523	32.543	36.7961
161.2	-1.75781	6.17969	8.91016	11.8672	15.9031	21.782	25.6719	32.5703	36.8132
161.3	-1.76953	6.17969	8.91016	11.8672	15.9031	21.7937	25.6719	32.5898	36.825
161.4	-1.75781	6.19141	8.92651	11.8789	15.9219	21.8054	25.6868	32.6133	36.8469
161.5	-1.76245	6.18677	8.93359	11.8906	15.9148	21.8132	25.6914	32.6328	36.8594
161.6	-1.76172	6.1875	8.94141	11.8984	15.9304	21.8328	25.707	32.6602	36.8789
161.7	-1.75317	6.19604	8.94995	11.9148	15.9507	21.8413	25.7273	32.6804	36.8804
161.8	-1.75781	6.19141	8.96021	11.9102	15.9546	21.8367	25.7227	32.6836	36.886
161.9	-1.76245	6.19458	8.96802	11.925	15.9531	21.8477	25.7258	32.7102	36.8984
162	-1.76563	6.20776	8.96948	11.9265	15.9624	21.8608	25.739	32.7195	36.9102
162.1	-1.76563	6.21484	8.97339	11.929	15.9812	21.8796	25.7539	32.7493	36.9312
162.2	-1.76563	6.22266	8.96875	11.9219	15.9812	21.8796	25.7507	32.7656	36.9407
162.3	-1.76953	6.23047	8.97192	11.9375	15.9968	21.8875	25.7539	32.793	36.9531
162.4	-1.77271	6.23047	8.97729	11.9375	15.9968	21.8953	25.7734	32.8008	36.9578
162.5	-1.76245	6.24536	8.99927	11.9641	16.0234	21.9102	25.7883	32.8274	36.9829
162.6	-1.75781	6.24683	9.00391	11.9688	16.0281	21.9265	25.8047	32.8516	36.9922
162.7	-1.75781	6.24536	9.00391	11.9773	16.0281	21.9343	25.8079	32.8757	37.0046
162.8	-1.76563	6.25	9.00391	11.9727	16.0359	21.946	25.8171	32.8945	37.0266
162.9	-1.7688	6.25854	9.00073	11.9695	16.0444	21.9429	25.8242	32.8992	37.0281
163	-1.77344	6.25073	8.99609	11.9727	16.0398	21.946	25.8289	32.9141	37.0281
163.1	-1.77734	6.25391	9.01099	11.9805	16.0554	21.9656	25.8438	32.9336	37.054
163.2	-1.77734	6.26172	9.00391	11.9758	16.0671	21.9656	25.8438	32.9531	37.0703
163.3	-1.76709	6.27197	9.02344	11.9954	16.082	21.9805	25.8657	32.9829	37.1016
163.4	-1.78125	6.26953	9.03516	12.0078	16.0984	21.9929	25.8711	33.0117	37.1211
163.5	-1.78442	6.26953	9.04297	12.0078	16.0984	22.0046	25.8828	33.0164	37.1328
163.6	-1.79688	6.26953	9.04297	12.0046	16.1062	22.0046	25.8906	33.0266	37.1406
163.7	-1.79224	6.27417	9.04297	12.0164	16.1226	22.021	25.907	33.0476	37.1648
163.8	-1.7937	6.27271	9.04614	12.0149	16.1165	22.0273	25.925	33.054	37.1797
163.9	-1.7937	6.28906	9.05078	12.0273	16.1218	22.0437	25.9297	33.0703	37.2141
164	-1.78906	6.30078	9.07031	12.0508	16.1453	22.0632	25.9531	33.0898	37.25
164.1	-1.78906	6.30078	9.08203	12.0461	16.1499	22.075	25.9609	33.114	37.2617
164.2	-1.79224	6.29761	9.07422	12.0359	16.1538	22.0718	25.9695	33.1296	37.2664
164.3	-1.79688	6.30396	9.06567	12.0422	16.1523	22.0781	25.9758	33.136	37.2813
164.4	-1.79688	6.30859	9.07813	12.0469	16.1765	22.0945	25.9922	33.1523	37.3125
164.5	-1.80859	6.32031	9.07495	12.0586	16.1882	22.114	26.0117	33.1719	37.3196
164.6	-1.81323	6.32031	9.08203	12.0554	16.1882	22.1257	26.0195	33.1836	37.332
164.7	-1.82031	6.32031	9.07739	12.0625	16.196	22.1335	26.043	33.1914	37.3398
164.8	-1.83203	6.30859	9.07031	12.0508	16.1914	22.1335	26.0391	33.1914	37.3523
164.9	-1.82739	6.32104	9.07178	12.0554	16.1968	22.1335	26.0554	33.2156	37.3835
165	-1.81641	6.33984	9.09375	12.082	16.2156	22.1531	26.0774	33.2422	37.4141
165.1	-1.81641	6.33984	9.09375	12.082	16.2273	22.1648	26.082	33.2539	37.4336
165.2	-1.81641	6.35156	9.09375	12.0938	16.2273	22.1843	26.1016	33.2656	37.4531
165.3	-1.82568	6.34692	9.09619	12.0845	16.2305	22.1797	26.1133	33.272	37.4634
165.4	-1.83984	6.33984	9.08984	12.0781	16.2351	22.1843	26.1133	33.2813	37.4609
165.5	-1.83521	6.34448	9.09448	12.0828	16.2515	22.1968	26.1257	33.2937	37.4968
165.6	-1.83984	6.36328	9.11328	12.1016	16.2664	22.2234	26.1523	33.3125	37.5117
165.7	-1.83984	6.37109	9.11011	12.1016	16.2749	22.2351	26.1719	33.332	37.5313
165.8	-1.83984	6.37109	9.10547	12.1094	16.2781	22.2397	26.179	33.3484	37.5508
165.9	-1.83984	6.38281	9.11328	12.1211	16.2976	22.2468	26.1914	33.3633	37.582
166	-1.83984	6.39063	9.125	12.1211	16.3047	22.2546	26.1882	33.375	37.6016
166.1	-1.84302	6.38599	9.125	12.1257	16.3054	22.2664	26.2031	33.3828	37.6133
166.2	-1.85547	6.37891	9.125	12.1328	16.3171	22.2859	26.2148	33.3945	37.6328
166.3	-1.84766	6.39063	9.13208	12.1328	16.3257	22.2813	26.2344	33.4023	37.6523
166.4	-1.84766	6.39063	9.13281	12.1399	16.3242	22.2859	26.2375	33.4219	37.6687
166.5	-1.84766	6.39844	9.13281	12.1406	16.3289	22.3101	26.2539	33.4336	37.6953
166.6	-1.85229	6.41333	9.14453	12.1438	16.3352	22.3235	26.2649	33.4563	37.7134
166.7	-1.84766	6.41797	9.15234	12.1484	16.3445	22.3328	26.2891	33.4727	37.7305
166.8	-1.84766	6.42261	9.15234	12.1602	16.3413	22.3445	26.2976	33.4805	37.75
166.9	-1.84766	6.42969	9.15942	12.168	16.3445	22.3523	26.3125	33.4922	37.7649
167	-1.84766	6.42969	9.16016	12.168	16.3562	22.3718	26.3203	33.5046	37.7773
167.1	-1.85938	6.44141	9.16016	12.1797	16.3594	22.3835	26.332	33.5234	37.7891
167.2	-1.85938	6.43677	9.16724	12.175	16.3608	22.3835	26.3391	33.5266	37.8054
167.3	-1.85938	6.44214	9.17261	12.1804	16.3726	22.396	26.3445	33.5359	37.825
167.4	-1.85938	6.44922	9.18823	12.1992	16.3875	22.4226	26.3679	33.5625	37.8633
167.5	-1.85938	6.45776	9.18359	12.196	16.4023	22.4343	26.375	33.5742	37.8782
167.6	-1.85938	6.46411	9.18677	12.2063	16.4102	22.4375	26.3977	33.5852	37.9055
167.7	-1.85938	6.46875	9.20313	12.2188	16.4194	22.4617	26.4141	33.6094	37.9297
167.8	-1.85938	6.48047	9.21094	12.2188	16.4265	22.4734	26.4172	33.6328	37.946
167.9	-1.85938	6.48828	9.2063	12.2305	16.4382	22.4766	26.4297	33.6406	37.9727
168	-1.85938	6.48828	9.21094	12.2383	16.4414	22.4812	26.4414	33.6648	37.9875
168.1	-1.86646	6.48828	9.21167	12.2312	16.439	22.4788	26.4492	33.6765	37.9897
168.2	-1.85938	6.48828	9.22729	12.2454	16.4507	22.5007	26.4688	33.7031	38.0188
168.3	-1.85938	6.48828	9.22266	12.2383	16.4578	22.5125	26.4805	33.7063	38.0313
168.4	-1.84766	6.5	9.22583	12.2461	16.4656	22.5242	26.4851	33.7156	38.0508
168.5	-1.85229	6.50464	9.23047	12.2546	16.4773	22.532	26.5	33.7422	38.0671
168.6	-1.87109	6.5	9.23828	12.2532	16.4805	22.5515	26.5117	33.7493	38.082
168.7	-1.87427	6.50708	9.24683	12.2656	16.4851	22.5586	26.5149	33.7617	38.0969
168.8	-1.87891	6.50781	9.25391	12.2773	16.4851	22.5515	26.5195	33.7695	38.1165
168.9	-1.88354	6.50781	9.25391	12.2773	16.4922	22.5593	26.5391	33.7813	38.1375
169	-1.88599	6.51953	9.26172	12.2937	16.4976	22.5874	26.5437	33.8054	38.157
169.1	-1.87891	6.51953	9.26172	12.3086	16.5164	22.5991	26.5671	33.8242	38.1868
169.2	-1.88672	6.51953	9.26563	12.3125	16.5132	22.5984	26.5742	33.8313	38.1914
169.3	-1.87573	6.53906	9.28125	12.3235	16.5195	22.6172	26.5969	33.8547	38.2305
169.4	-1.87744	6.53589	9.28979	12.3328	16.5405	22.6304	26.6016	33.864	38.2539
169.5	-1.87183	6.54224	9.2915	12.343	16.5508	22.6321	26.6047	33.8938	38.2649
169.6	-1.875	6.54614	9.29297	12.3367	16.5554	22.6335	26.6211	33.9023	38.2781
169.7	-1.87964	6.53906	9.29297	12.3398	16.5625	22.6531	26.6406	33.9219	38.3
169.8	-1.88672	6.54761	9.30469	12.3516	16.5671	22.6726	26.6492	33.9297	38.3125
169.9	-1.87891	6.55078	9.30786	12.3516	16.5796	22.6726	26.6523	33.9492	38.3289
170	-1.87891	6.5625	9.30078	12.3594	16.5938	22.689	26.6641	33.9578	38.3508
170.1	-1.88599	6.55859	9.31006	12.364	16.5874	22.689	26.6719	33.9656	38.364
170.2	-1.88037	6.56177	9.31567	12.386	16.6094	22.7024	26.6868	33.9954	38.3892
170.3	-1.88281	6.56641	9.33203	12.3984	16.6218	22.7117	26.6992	34.0117	38.418
170.4	-1.89063	6.57031	9.31958	12.4023	16.6257	22.7117	26.7	34.0234	38.4265
170.5	-1.8938	6.57031	9.33203	12.4102	16.6453	22.7351	26.7102	34.0383	38.4368
170.6	-1.89844	6.57813	9.33203	12.4219	16.657	22.7429	26.7227	34.043	38.4578
170.7	-1.88208	6.59131	9.34448	12.4219	16.6663	22.7671	26.7351	34.0554	38.4773
170.8	-1.89136	6.60156	9.36011	12.4297	16.6687	22.7859	26.7539	34.082	38.4993
170.9	-1.89844	6.61328	9.36719	12.4382	16.6804	22.7937	26.7734	34.0938	38.5234
171	-1.90161	6.60864	9.36328	12.4336	16.6687	22.7937	26.7766	34.0984	38.5281
171.1	-1.90308	6.61255	9.37817	12.4446	16.6868	22.8164	26.7844	34.1165	38.5532
171.2	-1.8938	6.61865	9.39063	12.4656	16.6968	22.8342	26.8132	34.1453	38.575
171.3	-1.89136	6.64063	9.40234	12.4805	16.7156	22.8562	26.8367	34.1641	38.6086
171.4	-1.90161	6.62817	9.41406	12.4844	16.7078	22.8679	26.8438	34.1758	38.6211
171.5	-1.89844	6.62573	9.40381	12.4773	16.7202	22.864	26.8484	34.1765	38.6421
171.6	-1.89844	6.64063	9.42114	12.4993	16.739	22.8757	26.875	34.207	38.6711
171.7	-1.88354	6.65552	9.42896	12.4954	16.7468	22.9031	26.8977	34.2134	38.6914
171.8	-1.8938	6.64844	9.42505	12.4961	16.7468	22.9226	26.8977	34.2188	38.6992
171.9	-1.91089	6.64771	9.42188	12.5	16.7585	22.9219	26.9023	34.2305	38.7227
172	-1.91333	6.65308	9.44287	12.5164	16.7585	22.939	26.9148	34.2546	38.7422
172.1	-1.91797	6.65698	9.43359	12.5313	16.7546	22.9421	26.9219	34.2617	38.7468
172.2	-1.90698	6.66333	9.4563	12.5422	16.7742	22.9688	26.9446	34.2766	38.7766
172.3	-1.91333	6.67188	9.46021	12.5508	16.793	22.9688	26.9578	34.293	38.8
172.4	-1.92969	6.66016	9.44922	12.5422	16.7742	22.9468	26.9609	34.2891	38.7976
172.5	-1.92969	6.66333	9.45776	12.5469	16.7937	22.9617	26.9727	34.3054	38.8157
172.6	-1.93286	6.66479	9.45776	12.5483	16.8022	22.978	26.9922	34.3093	38.8367
172.7	-1.9375	6.66479	9.46802	12.5508	16.7976	22.9851	26.9922	34.3242	38.8586
172.8	-1.94214	6.67188	9.47266	12.5625	16.8171	23	27.0117	34.3438	38.8679
172.9	-1.94531	6.67578	9.47266	12.5625	16.821	22.9968	27.0234	34.3555	38.8867
173	-1.95703	6.67188	9.47266	12.5703	16.8171	23.0046	27.0281	34.3555	38.8899
173.1	-1.96875	6.67188	9.48047	12.5703	16.8125	23.0007	27.0313	34.3633	38.907
173.2	-1.95386	6.68286	9.49219	12.5767	16.8281	23.0203	27.0461	34.3782	38.9368
173.3	-1.96167	6.68677	9.49219	12.575	16.8328	23.0359	27.0625	34.3828	38.9563
173.4	-1.97266	6.67578	9.49219	12.5703	16.8296	23.0437	27.0703	34.3906	38.9656
173.5	-1.97583	6.68433	9.50391	12.5867	16.8413	23.0437	27.0742	34.3992	38.9968
173.6	-1.96875	6.69922	9.51172	12.5969	16.8601	23.0554	27.1016	34.429	39.0188
173.7	-1.98047	6.69922	9.51489	12.593	16.8547	23.0664	27.1165	34.4329	39.0344
173.8	-1.98047	6.7063	9.53125	12.6023	16.864	23.0757	27.136	34.446	39.0554
173.9	-1.98364	6.70386	9.53271	12.6062	16.8804	23.0796	27.1453	34.4578	39.0789
174	-1.98828	6.69922	9.53516	12.6165	16.8726	23.0898	27.1602	34.4727	39.1086
174.1	-1.97974	6.71558	9.53979	12.6108	16.8843	23.0913	27.1765	34.4766	39.1179
174.2	-1.98438	6.71094	9.55005	12.625	16.8875	23.0945	27.2	34.4727	39.1399
174.3	-1.98438	6.71948	9.55469	12.6282	16.8945	23.114	27.2148	34.4961	39.1641
174.4	-1.99292	6.71411	9.55786	12.6243	16.8906	23.1172	27.229	34.4954	39.1719
174.5	-1.99609	6.72266	9.55786	12.6375	16.8953	23.1335	27.2468	34.5117	39.1836
174.6	-1.99609	6.74219	9.56714	12.6282	16.9148	23.1453	27.2617	34.5266	39.218
174.7	-1.99536	6.73511	9.56714	12.6335	16.9194	23.146	27.2742	34.5242	39.2319
174.8	-1.99292	6.74463	9.57739	12.636	16.9297	23.1602	27.2915	34.5461	39.2524
174.9	-2	6.73047	9.58203	12.6367	16.946	23.1609	27.3008	34.5508	39.2617
175	-2.00464	6.73828	9.58203	12.6438	16.9507	23.1726	27.3203	34.5586	39.2781
175.1	-2.00317	6.74683	9.58667	12.6421	16.9546	23.1858	27.3335	34.575	39.293
175.2	-2.00781	6.75	9.59375	12.6406	16.9531	23.1765	27.332	34.582	39.3125
175.3	-2.00781	6.76172	9.60547	12.6477	16.9578	23.196	27.3555	34.6016	39.3274
175.4	-2.01099	6.76953	9.61328	12.6484	16.9656	23.2031	27.375	34.6094	39.3484
175.5	-2.02417	6.76953	9.60864	12.6453	16.9734	23.1921	27.3828	34.6179	39.3516
175.6	-2.02734	6.77344	9.59375	12.6328	16.9773	23.196	27.3945	34.6133	39.3586
175.7	-2.01953	6.78442	9.59692	12.6555	16.9922	23.2188	27.4055	34.636	39.3828
175.8	-2.01953	6.78906	9.6062	12.6602	17.0015	23.2312	27.429	34.6523	39.4102
175.9	-2.02271	6.7937	9.60938	12.6719	17.0085	23.2476	27.446	34.6765	39.4382
176	-2.01563	6.80786	9.62109	12.6797	17.0164	23.2664	27.4727	34.6953	39.468
176.1	-2.00781	6.80078	9.63281	12.6882	17.0281	23.2742	27.4805	34.7148	39.4727
176.2	-2.01245	6.80542	9.62964	12.6914	17.0313	23.2891	27.489	34.718	39.4968
176.3	-2.02734	6.80078	9.63281	12.6914	17.0327	23.2937	27.5071	34.7227	39.5234
176.4	-2.01953	6.82031	9.64063	12.7063	17.0437	23.3093	27.5391	34.75	39.5461
176.5	-2.01953	6.81567	9.65234	12.707	17.0554	23.3328	27.5476	34.7664	39.5586
176.6	-2.01636	6.81958	9.65088	12.7219	17.0703	23.3438	27.5657	34.7766	39.582
176.7	-2.01953	6.82813	9.64063	12.7188	17.075	23.3374	27.5703	34.7813	39.6016
176.8	-2.01953	6.83276	9.64063	12.7156	17.0867	23.3523	27.5891	34.8008	39.6165
176.9	-2.01953	6.82813	9.64844	12.7188	17.0945	23.364	27.5898	34.8125	39.6289
177	-2.01489	6.84448	9.6499	12.7234	17.1062	23.3718	27.614	34.8367	39.6602
177.1	-2.00781	6.85156	9.66406	12.7375	17.114	23.3835	27.6328	34.8633	39.6797
177.2	-2.00781	6.85864	9.66406	12.7305	17.1257	23.3914	27.6296	34.8782	39.6882
177.3	-2.01099	6.85156	9.66406	12.7422	17.1375	23.3999	27.6328	34.8906	39.7109
177.4	-2.01563	6.84839	9.67578	12.75	17.1453	23.407	27.6445	34.9023	39.7422
177.5	-2.01563	6.85156	9.68359	12.75	17.157	23.4148	27.6477	34.9102	39.7571
177.6	-2.01563	6.85156	9.68359	12.7454	17.1648	23.4148	27.6523	34.9336	39.7695
177.7	-2.01563	6.86328	9.68359	12.75	17.1648	23.4265	27.6641	34.95	39.7976
177.8	-2.01953	6.86646	9.70313	12.7578	17.1843	23.4375	27.6797	34.9563	39.8203
177.9	-2.01953	6.86719	9.69849	12.7656	17.1812	23.4421	27.6946	34.9688	39.8352
178	-2.00781	6.87183	9.7085	12.7703	17.189	23.4468	27.7007	34.9929	39.8491
178.1	-2.00781	6.90234	9.72974	12.7891	17.2195	23.4851	27.7227	35.0352	39.8704
178.2	-2.00781	6.90234	9.72266	12.7976	17.2273	23.4851	27.7344	35.0398	39.8828
178.3	-2.00781	6.91016	9.72266	12.793	17.239	23.4929	27.7422	35.0547	39.9109
178.4	-2.00781	6.90552	9.73438	12.793	17.2344	23.5046	27.7539	35.0618	39.9258
178.5	-1.99609	6.91016	9.74609	12.8125	17.2554	23.5249	27.7773	35.0742	39.9524
178.6	-1.99292	6.92505	9.75708	12.8157	17.2688	23.5313	27.7883	35.0891	39.968
178.7	-1.98828	6.92651	9.76172	12.8203	17.2781	23.5359	27.8047	35.1086	40.0039
178.8	-1.99292	6.92188	9.77344	12.8274	17.2859	23.543	27.8125	35.1211	40.0188
178.9	-1.99219	6.94141	9.78125	12.8281	17.2937	23.5515	27.8157	35.1375	40.0281
179	-2	6.94141	9.78125	12.8359	17.3054	23.5632	27.8203	35.1406	40.0461
179.1	-2	6.94922	9.78125	12.8359	17.3132	23.5632	27.8281	35.1523	40.0476
179.2	-2	6.94458	9.79297	12.8359	17.325	23.5828	27.8398	35.1672	40.0625
179.3	-2.01172	6.9375	9.78979	12.8477	17.325	23.5828	27.8484	35.1687	40.0774
179.4	-2	6.94922	9.80469	12.8594	17.3445	23.6016	27.8633	35.1836	40.0984
179.5	-2.00317	6.94922	9.80469	12.8711	17.3562	23.6023	27.8633	35.1985	40.1133
179.6	-2.00317	6.95386	9.80933	12.8757	17.3577	23.6187	27.8796	35.2078	40.1328
179.7	-1.99609	6.96875	9.8313	12.8953	17.3796	23.6414	27.9023	35.2305	40.1555
179.8	-1.99609	6.98047	9.83203	12.8906	17.3875	23.6531	27.9141	35.2422	40.157
179.9	-1.99609	6.98047	9.84375	12.9023	17.3992	23.6726	27.9407	35.2703	40.1836
180	-1.99609	6.98901	9.84375	12.9094	17.4109	23.6843	27.9336	35.2773	40.2148
180.1	-2.00073	6.98438	9.85547	12.9023	17.4187	23.6843	27.9414	35.2922	40.218
180.2	-2.00464	6.99536	9.85864	12.9133	17.4336	23.707	27.9531	35.2961	40.2375
180.3	-1.99219	7.00781	9.87109	12.9258	17.446	23.7195	27.968	35.3281	40.2664
180.4	-1.98047	7.01953	9.89063	12.9375	17.4609	23.7397	27.9805	35.3484	40.293
180.5	-1.99219	7.01953	9.90234	12.9492	17.4656	23.7429	27.9922	35.3516	40.3079
180.6	-1.99219	7.01953	9.89771	12.9492	17.4773	23.7546	27.9968	35.3704	40.3086
180.7	-1.99536	7.01953	9.89063	12.9492	17.4851	23.7625	28.0039	35.3711	40.332
180.8	-1.99927	7.03979	9.89917	12.9624	17.4937	23.7664	28.0156	35.3914	40.3452
180.9	-1.99609	7.04297	9.91016	12.9727	17.5054	23.7742	28.0234	35.4141	40.3633
181	-1.99609	7.04297	9.9187	12.9727	17.5085	23.782	28.0234	35.4219	40.3704
181.1	-1.99609	7.04297	9.91406	12.968	17.5203	23.7905	28.0313	35.4336	40.3828
181.2	-2.00073	7.05469	9.92578	12.9727	17.532	23.8054	28.0664	35.4602	40.4109
181.3	-2.00464	7.05322	9.94067	12.9875	17.5383	23.8203	28.0728	35.4563	40.4243
181.4	-1.99219	7.05859	9.96094	13.0078	17.5554	23.8445	28.075	35.4851	40.4492
181.5	-2	7.06641	9.96094	13.0078	17.5554	23.8445	28.082	35.4922	40.4641
181.6	-2	7.06641	9.9563	13.0078	17.5632	23.8477	28.1016	35.4954	40.4773
181.7	-2	7.06641	9.94922	13.0195	17.575	23.8523	28.1016	35.4968	40.4805
181.8	-2	7.08984	9.97266	13.0313	17.5867	23.8687	28.1328	35.5117	40.5039
181.9	-2	7.08984	9.97266	13.0391	17.5984	23.8757	28.1399	35.5234	40.5039
182	-2	7.08984	9.97729	13.0508	17.5984	23.8835	28.1375	35.543	40.5188
182.1	-1.98755	7.10229	9.98511	13.0586	17.6187	23.9031	28.157	35.5554	40.5437
182.2	-1.98828	7.10938	10.0039	13.0664	17.6375	23.9226	28.1719	35.5774	40.5625
182.3	-1.97656	7.12109	10.0156	13.0898	17.6492	23.946	28.1953	35.5938	40.582
182.4	-1.97974	7.12891	10.0188	13.0867	17.657	23.9539	28.1907	35.6133	40.5984
182.5	-1.98438	7.14063	10.0117	13.0898	17.6687	23.9656	28.1914	35.6328	40.6008
182.6	-1.98828	7.14844	10.0195	13.0977	17.6843	23.978	28.2109	35.6492	40.6165
182.7	-1.97656	7.16016	10.043	13.1165	17.7078	23.9968	28.2273	35.6758	40.6523
182.8	-1.9812	7.15552	10.0383	13.1047	17.7031	24	28.2297	35.679	40.6641
182.9	-1.98828	7.14844	10.0313	13.1094	17.6992	24.0046	28.2344	35.6836	40.6672
183	-1.99292	7.14526	10.0391	13.1172	17.7085	24.0117	28.2422	35.7031	40.6797
183.1	-2	7.15234	10.0391	13.114	17.7109	24.0125	28.2539	35.7102	40.696
183.2	-1.99609	7.16406	10.0625	13.1328	17.7273	24.0313	28.2734	35.7344	40.718
183.3	-1.99609	7.16724	10.0625	13.1406	17.7273	24.0288	28.2852	35.7422	40.7195
183.4	-1.99609	7.17188	10.0593	13.1406	17.7351	24.0359	28.2883	35.7493	40.7297
183.5	-2.00317	7.18115	10.071	13.1453	17.7515	24.0483	28.2976	35.7664	40.7468
183.6	-1.98828	7.18359	10.0859	13.1719	17.7632	24.075	28.332	35.8008	40.7766
183.7	-1.98828	7.19141	10.0938	13.1719	17.7664	24.0828	28.332	35.7976	40.7859
183.8	-1.98828	7.19141	10.0938	13.1672	17.7664	24.0945	28.3516	35.8047	40.7961
183.9	-1.98828	7.19849	10.1055	13.1797	17.7898	24.1133	28.375	35.8359	40.8242
184	-1.98511	7.19458	10.1086	13.1946	17.8008	24.1172	28.3813	35.8586	40.8438
184.1	-1.98047	7.20703	10.1211	13.207	17.825	24.1382	28.3984	35.8789	40.8711
184.2	-1.98047	7.20703	10.1328	13.2117	17.825	24.1414	28.4063	35.886	40.886
184.3	-1.98047	7.20703	10.1406	13.2188	17.825	24.1531	28.4148	35.8984	40.9102
184.4	-1.97583	7.22339	10.1406	13.2234	17.8413	24.1655	28.4265	35.9148	40.9312
184.5	-1.96875	7.22729	10.1406	13.2375	17.8516	24.1843	28.4414	35.9382	40.9485
184.6	-1.97656	7.22974	10.1594	13.2375	17.8516	24.2031	28.468	35.9485	40.968
184.7	-1.98364	7.22729	10.157	13.2429	17.8608	24.2039	28.4609	35.9578	40.9937
184.8	-1.98438	7.23438	10.1641	13.25	17.8757	24.2234	28.4695	35.9844	41.011
184.9	-1.98438	7.23438	10.1594	13.2617	17.8726	24.2351	28.4844	35.9961	41.0188
185	-1.97656	7.24219	10.1602	13.2742	17.8875	24.2429	28.5	36.0071	41.0359
185.1	-1.9812	7.24536	10.168	13.2695	17.8875	24.2625	28.5117	36.0117	41.0508
185.2	-1.97656	7.25	10.1797	13.293	17.907	24.271	28.5383	36.0313	41.0891
185.3	-1.98828	7.25	10.1914	13.2961	17.9187	24.2859	28.543	36.043	41.0984
185.4	-1.98828	7.25	10.1914	13.3008	17.9187	24.2859	28.543	36.0625	41.1133
185.5	-1.98828	7.26172	10.1914	13.3008	17.9265	24.293	28.5476	36.0703	41.1282
185.6	-1.98828	7.25708	10.1914	13.3125	17.9265	24.2937	28.5547	36.082	41.125
185.7	-1.99609	7.25	10.2	13.3079	17.9382	24.3054	28.5625	36.0984	41.1328
185.8	-2	7.25781	10.2031	13.3164	17.946	24.3179	28.5774	36.1211	41.1687
185.9	-2	7.26563	10.2031	13.3164	17.946	24.325	28.5781	36.1328	41.179
186	-2	7.26563	10.2109	13.3281	17.9578	24.3203	28.5898	36.1406	41.1914
186.1	-1.98828	7.27417	10.2227	13.3367	17.9695	24.3328	28.6133	36.1641	41.218
186.2	-1.99609	7.26953	10.2344	13.3398	17.9773	24.3445	28.6211	36.1836	41.2273
186.3	-1.99609	7.28125	10.2297	13.3398	17.9773	24.3523	28.6328	36.1907	41.2422
186.4	-2.00781	7.28125	10.2305	13.3516	17.989	24.364	28.6406	36.2031	41.2571
186.5	-2.00781	7.27661	10.2305	13.3516	17.9968	24.3757	28.6523	36.2109	41.2695
186.6	-1.99146	7.28589	10.2585	13.3757	18.0132	24.3953	28.6882	36.239	41.3062
186.7	-1.99609	7.30078	10.2656	13.3945	18.032	24.3953	28.7039	36.2539	41.3313
186.8	-1.99292	7.30078	10.2766	13.3977	18.0352	24.407	28.7102	36.2688	41.3391
186.9	-2.00391	7.29761	10.2749	13.3992	18.0444	24.4038	28.7234	36.2788	41.3523
187	-2.01245	7.29614	10.2688	13.4055	18.043	24.4102	28.7297	36.2805	41.3586
187.1	-2.01172	7.30396	10.293	13.425	18.0671	24.4297	28.7539	36.3047	41.3906
187.2	-2.01172	7.30859	10.293	13.418	18.0671	24.4226	28.7688	36.3125	41.4055
187.3	-2.00708	7.30859	10.3008	13.4297	18.075	24.4304	28.7695	36.3242	41.4265
187.4	-2	7.30859	10.2961	13.4297	18.075	24.4421	28.7813	36.332	41.4297
187.5	-2.00781	7.32031	10.3008	13.4375	18.0867	24.4539	28.7813	36.3438	41.4485
187.6	-2.01245	7.31714	10.3008	13.4375	18.082	24.4617	28.793	36.3516	41.446
187.7	-2.03125	7.3125	10.3125	13.4375	18.0867	24.4734	28.7961	36.3665	41.4563
187.8	-2.03442	7.30786	10.3125	13.4492	18.0945	24.4812	28.8054	36.3828	41.4656
187.9	-2.03906	7.30078	10.3171	13.4539	18.0913	24.4812	28.8125	36.3906	41.4844
188	-2.03442	7.30542	10.3289	13.4539	18.0913	24.4976	28.8171	36.407	41.5039
188.1	-2.02808	7.33203	10.343	13.4844	18.1218	24.5242	28.8555	36.4453	41.5352
188.2	-2.03516	7.33203	10.3438	13.4844	18.1296	24.5359	28.8633	36.4453	41.5547
188.3	-2.04688	7.32886	10.3438	13.4844	18.1414	24.5359	28.875	36.4648	41.571
188.4	-2.05859	7.3125	10.3438	13.4805	18.1296	24.532	28.8704	36.4609	41.5696
188.5	-2.0437	7.32739	10.3665	13.4985	18.1523	24.5586	28.886	36.4875	41.5969
188.6	-2.05078	7.33203	10.3679	13.5164	18.1641	24.575	28.8992	36.4922	41.6086
188.7	-2.05396	7.32739	10.375	13.5149	18.157	24.5828	28.9023	36.5117	41.6179
188.8	-2.06641	7.32031	10.3704	13.5195	18.1687	24.5945	28.9141	36.5085	41.6282
188.9	-2.06641	7.32031	10.3711	13.5273	18.1765	24.6023	28.9172	36.5266	41.6375
189	-2.06177	7.32495	10.3875	13.5437	18.1812	24.6069	28.9265	36.5327	41.6523
189.1	-2.06641	7.33203	10.3899	13.5476	18.1953	24.6257	28.9453	36.5469	41.6719
189.2	-2.05859	7.35156	10.3906	13.5625	18.2039	24.6414	28.9609	36.5625	41.7
189.3	-2.07104	7.35156	10.4023	13.5703	18.2039	24.6531	28.9695	36.5742	41.7102
189.4	-2.07495	7.3501	10.4133	13.5735	18.2188	24.6641	28.9758	36.5774	41.7227
189.5	-2.07031	7.34766	10.4148	13.5781	18.2234	24.6804	28.9922	36.5969	41.7375
189.6	-2.06177	7.36719	10.4336	13.5898	18.2429	24.6921	29.0071	36.6133	41.7617
189.7	-2.08276	7.36719	10.4414	13.6016	18.2515	24.7039	29.0117	36.6211	41.7766
189.8	-2.08984	7.36719	10.4368	13.5969	18.2468	24.7117	29.0195	36.6211	41.7859
189.9	-2.08984	7.36719	10.4297	13.5977	18.2546	24.7085	29.0313	36.6406	41.7961
190	-2.09302	7.36719	10.4382	13.5977	18.2664	24.7156	29.0398	36.6523	41.8054
190.1	-2.09766	7.36719	10.4336	13.6094	18.2664	24.7234	29.0383	36.6602	41.8274
190.2	-2.09766	7.37573	10.4414	13.6094	18.2781	24.7351	29.0508	36.6765	41.8398
190.3	-2.10547	7.37109	10.4531	13.6094	18.2781	24.7351	29.0625	36.6836	41.8562
190.4	-2.10547	7.37109	10.4485	13.6172	18.2859	24.7546	29.0657	36.6953	41.8704
190.5	-2.11719	7.37573	10.446	13.6335	18.2905	24.771	29.075	36.7078	41.8906
190.6	-2.11719	7.38281	10.4648	13.6375	18.3093	24.7859	29.1016	36.7148	41.907
190.7	-2.11719	7.38281	10.4617	13.6328	18.3171	24.7859	29.1016	36.7266	41.9172
190.8	-2.11719	7.39063	10.4648	13.6328	18.3171	24.7976	29.1211	36.7344	41.9304
190.9	-2.12183	7.38281	10.4648	13.6445	18.3289	24.8054	29.1296	36.7461	41.9531
191	-2.13672	7.39063	10.4719	13.6523	18.3289	24.8171	29.1328	36.7461	41.9602
191.1	-2.12891	7.39844	10.4727	13.6602	18.3445	24.8328	29.1406	36.7617	41.9773
191.2	-2.13208	7.41016	10.4727	13.6555	18.3516	24.8398	29.1477	36.7571	41.9875
191.3	-2.13672	7.41016	10.4805	13.6602	18.3569	24.8406	29.1484	36.7617	41.9968
191.4	-2.14844	7.40552	10.4805	13.668	18.3757	24.8523	29.1602	36.7695	42.0071
191.5	-2.13672	7.42188	10.4922	13.6797	18.3875	24.8757	29.1804	36.793	42.0234
191.6	-2.15308	7.41016	10.4922	13.6797	18.3875	24.8718	29.1719	36.793	42.0188
191.7	-2.15161	7.42188	10.5007	13.6914	18.3945	24.8953	29.1985	36.8125	42.0476
191.8	-2.15625	7.42188	10.4961	13.6914	18.3953	24.9148	29.2078	36.832	42.0547
191.9	-2.15308	7.42505	10.4993	13.7024	18.3984	24.918	29.218	36.8352	42.0806
192	-2.16479	7.42969	10.5117	13.707	18.4116	24.9304	29.2305	36.8516	42.1016
192.1	-2.16333	7.42651	10.5203	13.7156	18.4116	24.9358	29.2344	36.8562	42.103
192.2	-2.17651	7.43286	10.5188	13.7219	18.4102	24.9375	29.2336	36.8618	42.1235
192.3	-2.17188	7.4375	10.5234	13.7266	18.4265	24.9539	29.25	36.8711	42.1406
192.4	-2.16724	7.44214	10.5281	13.7429	18.4312	24.9585	29.2664	36.8835	42.1616
192.5	-2.16333	7.46094	10.5352	13.75	18.4414	24.9851	29.2813	36.8875	42.179
192.6	-2.17261	7.4563	10.5383	13.7571	18.4297	24.9922	29.2883	36.8977	42.1743
192.7	-2.17505	7.45386	10.5313	13.7546	18.4436	24.9976	29.2937	36.8953	42.1812
192.8	-2.17578	7.46875	10.543	13.7695	18.4648	25.0164	29.3093	36.9141	42.2031
192.9	-2.17578	7.46875	10.543	13.7695	18.4578	25.0195	29.3047	36.9141	42.218
193	-2.18042	7.46875	10.543	13.7813	18.4656	25.0242	29.3125	36.9336	42.2273
193.1	-2.1875	7.46875	10.5547	13.7813	18.4656	25.0359	29.3242	36.9336	42.2344
193.2	-2.17578	7.48047	10.5664	13.7976	18.4858	25.0554	29.3391	36.9648	42.261
193.3	-2.17114	7.48193	10.5789	13.7976	18.4937	25.0718	29.3484	36.9648	42.2781
193.4	-2.18042	7.48438	10.5742	13.7883	18.489	25.075	29.3633	36.9648	42.2898
193.5	-2.18433	7.48755	10.5774	13.7961	18.4922	25.0898	29.3665	36.9758	42.3079
193.6	-2.19458	7.49219	10.582	13.8008	18.5085	25.0898	29.3828	36.9773	42.3274
193.7	-2.19922	7.49219	10.5938	13.7961	18.5085	25.0906	29.3906	36.9727	42.3398
193.8	-2.19604	7.5	10.5938	13.7937	18.5164	25.0991	29.3977	36.9844	42.3586
193.9	-2.19922	7.5	10.5938	13.8008	18.5164	25.1023	29.3984	36.9844	42.3679
194	-2.1875	7.51172	10.6086	13.8125	18.5352	25.1257	29.4219	37.0039	42.3828
194.1	-2.19067	7.52344	10.6016	13.8125	18.5281	25.1375	29.4336	37.0039	42.3945
194.2	-2.19531	7.52344	10.6016	13.8203	18.5359	25.1406	29.4382	37.011	42.4094
194.3	-2.19531	7.52344	10.6133	13.832	18.5476	25.1335	29.4336	37.0117	42.4219
194.4	-2.19922	7.53442	10.6211	13.8398	18.5554	25.1499	29.4531	37.0313	42.446
194.5	-2.20703	7.51953	10.6133	13.8274	18.5593	25.1453	29.4531	37.0234	42.4531
194.6	-2.20386	7.52734	10.6289	13.8445	18.564	25.1648	29.4727	37.0359	42.468
194.7	-2.21094	7.52734	10.6289	13.8547	18.5671	25.1726	29.4805	37.043	42.4805
194.8	-2.2063	7.5437	10.6335	13.8569	18.5671	25.189	29.4968	37.0476	42.5015
194.9	-2.20703	7.55078	10.6406	13.8782	18.5671	25.196	29.5039	37.05	42.5234
195	-2.20703	7.54761	10.6406	13.8711	18.5789	25.1992	29.5117	37.0547	42.5305
195.1	-2.21021	7.54297	10.6523	13.8789	18.5867	25.2039	29.5234	37.0625	42.543
195.2	-2.22339	7.54614	10.6555	13.8789	18.5852	25.2188	29.5383	37.082	42.5657
195.3	-2.21558	7.55078	10.6602	13.8789	18.5945	25.2312	29.5508	37.1016	42.5867
195.4	-2.21411	7.5625	10.6602	13.8906	18.6023	25.2312	29.5625	37.1016	42.5891
195.5	-2.20703	7.57422	10.6765	13.9023	18.6108	25.2515	29.5742	37.125	42.6133
195.6	-2.21484	7.57422	10.675	13.9023	18.6179	25.2546	29.5774	37.1328	42.6165
195.7	-2.21484	7.57739	10.6797	13.9023	18.6179	25.2664	29.582	37.1328	42.6328
195.8	-2.22656	7.5625	10.6882	13.9023	18.6257	25.2695	29.5898	37.1445	42.6523
195.9	-2.22656	7.56567	10.6836	13.9055	18.6328	25.2625	29.5898	37.1563	42.657
196	-2.21875	7.57104	10.6914	13.9063	18.6335	25.282	29.6094	37.1719	42.6868
196.1	-2.21411	7.57813	10.696	13.9226	18.635	25.2983	29.6335	37.1765	42.7007
196.2	-2.21875	7.57813	10.7148	13.9297	18.6492	25.3132	29.6523	37.1953	42.7148
196.3	-2.22021	7.59302	10.7258	13.9446	18.6602	25.3164	29.6633	37.2063	42.7375
196.4	-2.22266	7.59766	10.7305	13.957	18.6648	25.3296	29.668	37.2109	42.7454
196.5	-2.23047	7.60547	10.7305	13.957	18.6648	25.3328	29.6797	37.2227	42.7578
196.6	-2.23047	7.60547	10.7422	13.957	18.6765	25.3281	29.6875	37.2305	42.7773
196.7	-2.21411	7.62183	10.7585	13.9851	18.696	25.3491	29.7156	37.2585	42.8171
196.8	-2.20703	7.62573	10.7734	13.9922	18.696	25.364	29.7273	37.2656	42.832
196.9	-2.21875	7.62109	10.7734	13.989	18.7078	25.3757	29.7375	37.2688	42.8484
197	-2.21558	7.63599	10.7883	13.9954	18.7078	25.3789	29.7454	37.2813	42.854
197.1	-2.21875	7.64063	10.793	14	18.7156	25.3984	29.7664	37.293	42.8711
197.2	-2.21411	7.64526	10.793	14.0046	18.7273	25.396	29.7664	37.3093	42.8875
197.3	-2.20703	7.65234	10.793	14.0117	18.7273	25.4148	29.7852	37.3196	42.8992
197.4	-2.21875	7.64771	10.8008	14.0234	18.7358	25.4194	29.793	37.332	42.9094
197.5	-2.21411	7.64526	10.8022	14.0234	18.739	25.4312	29.8093	37.3484	42.9187
197.6	-2.20703	7.65552	10.8196	14.0313	18.7422	25.4492	29.8274	37.3665	42.9485
197.7	-2.21484	7.66016	10.8359	14.0383	18.7585	25.4492	29.8438	37.3711	42.968
197.8	-2.21167	7.66016	10.8359	14.0391	18.7617	25.4539	29.8586	37.3828	42.9805
197.9	-2.20703	7.66479	10.8469	14.0391	18.7515	25.4539	29.8516	37.3828	42.989
198	-2.21875	7.66016	10.8484	14.0391	18.7585	25.4734	29.8633	37.3828	42.9922
198.1	-2.21875	7.67188	10.8438	14.0508	18.7585	25.4734	29.8711	37.3906	43.0117
198.2	-2.23047	7.67188	10.8555	14.0461	18.7664	25.4812	29.8711	37.4023	43.0313
198.3	-2.23364	7.67651	10.8679	14.0515	18.7664	25.4976	29.8953	37.407	43.043
198.4	-2.22656	7.68359	10.875	14.0703	18.7749	25.5046	29.9141	37.4219	43.0625
198.5	-2.22656	7.68213	10.8782	14.0703	18.7734	25.5164	29.9141	37.4414	43.0774
198.6	-2.23828	7.6875	10.8945	14.082	18.7859	25.5242	29.9336	37.4648	43.0984
198.7	-2.23828	7.6875	10.8945	14.082	18.793	25.5359	29.9368	37.4727	43.1016
198.8	-2.24609	7.69922	10.8945	14.0898	18.7859	25.5391	29.9414	37.4727	43.125
198.9	-2.24609	7.70386	10.8992	14.0945	18.8022	25.5483	29.9578	37.489	43.1375
199	-2.23828	7.71875	10.9219	14.1211	18.8218	25.5632	29.9805	37.5117	43.1672
199.1	-2.23828	7.71875	10.9219	14.1243	18.8125	25.5828	29.989	37.5234	43.1719
199.2	-2.25	7.72729	10.9219	14.1172	18.8171	25.5828	29.9922	37.5234	43.1882
199.3	-2.25	7.72266	10.9219	14.1335	18.8203	25.5913	30.0039	37.5313	43.1946
199.4	-2.23828	7.72974	10.929	14.1523	18.825	25.6062	30.0188	37.5547	43.2344
199.5	-2.24292	7.73364	10.9368	14.1633	18.8398	25.6165	30.0266	37.561	43.2422
199.6	-2.23828	7.73828	10.9414	14.1797	18.8413	25.6218	30.0508	37.582	43.2617
199.7	-2.24146	7.73828	10.9414	14.1797	18.8445	25.6335	30.0579	37.5898	43.2734
199.8	-2.25	7.74609	10.9492	14.1875	18.8594	25.6414	30.0664	37.5977	43.3008
199.9	-2.25464	7.75781	10.957	14.1953	18.8523	25.6492	30.0781	37.6094	43.304
[truncated: 4,001 more rows]
