# Supplementary material for: Fibrinogen Mitigates Prion-Mediated Platelet Activation and Neuronal Cell Toxicity
Source: Front Cell Dev Biol. 2022 Mar 21;10:834016. doi: 10.3389/fcell.2022.834016 (PMC8977893; doi:10.3389/fcell.2022.834016)
Supplement: Supplementary file 1 [file DataSheet1.ZIP › Figure 1/Steady State fitting.xlsx]

## Sheet: Steady State fitting
X	Y	Req vs C_X	Req vs C_Y
2.44141e-08	11.8544	2.44141e-08	13.8496
4.88281e-08	15.4586	8.72988e-08	17.7149
9.76562e-08	19.2876	1.50183e-07	21.0013
1.95312e-07	24.4877	2.13068e-07	23.8299
3.90625e-07	31.7963	2.75953e-07	26.2901
7.8125e-07	36.7894	3.38838e-07	28.4494
1.5625e-06	45.1099	4.01722e-07	30.3599
3.125e-06	51.4951	4.64607e-07	32.0623
6.25e-06	58.6525	5.27492e-07	33.5888
		5.90376e-07	34.9653
		6.53261e-07	36.2129
		7.16146e-07	37.3488
		7.79031e-07	38.3875
		8.41915e-07	39.3409
		9.048e-07	40.2191
		9.67685e-07	41.0307
		1.03057e-06	41.7829
		1.09345e-06	42.4821
		1.15634e-06	43.1337
		1.21922e-06	43.7423
		1.28211e-06	44.3121
		1.34499e-06	44.8466
		1.40788e-06	45.3492
		1.47076e-06	45.8224
		1.53365e-06	46.2689
		1.59653e-06	46.6909
		1.65942e-06	47.0902
		1.7223e-06	47.4687
		1.78519e-06	47.828
		1.84807e-06	48.1695
		1.91096e-06	48.4945
		1.97384e-06	48.8041
		2.03672e-06	49.0994
		2.09961e-06	49.3814
		2.16249e-06	49.651
		2.22538e-06	49.909
		2.28826e-06	50.1561
		2.35115e-06	50.3929
		2.41403e-06	50.6201
		2.47692e-06	50.8384
		2.5398e-06	51.0481
		2.60269e-06	51.2498
		2.66557e-06	51.4439
		2.72846e-06	51.6309
		2.79134e-06	51.8112
		2.85423e-06	51.985
		2.91711e-06	52.1528
		2.98e-06	52.3149
		3.04288e-06	52.4715
		3.10576e-06	52.6228
		3.16865e-06	52.7693
		3.23153e-06	52.9111
		3.29442e-06	53.0483
		3.3573e-06	53.1814
		3.42019e-06	53.3103
		3.48307e-06	53.4354
		3.54596e-06	53.5567
		3.60884e-06	53.6745
		3.67173e-06	53.7889
		3.73461e-06	53.9001
		3.7975e-06	54.0081
		3.86038e-06	54.1131
		3.92327e-06	54.2153
		3.98615e-06	54.3148
		4.04904e-06	54.4116
		4.11192e-06	54.5058
		4.1748e-06	54.5976
		4.23769e-06	54.6871
		4.30057e-06	54.7743
		4.36346e-06	54.8594
		4.42634e-06	54.9424
		4.48923e-06	55.0233
		4.55211e-06	55.1023
		4.615e-06	55.1794
		4.67788e-06	55.2548
		4.74077e-06	55.3283
		4.80365e-06	55.4002
		4.86654e-06	55.4705
		4.92942e-06	55.5392
		4.99231e-06	55.6064
		5.05519e-06	55.6721
		5.11808e-06	55.7364
		5.18096e-06	55.7993
		5.24384e-06	55.8608
		5.30673e-06	55.9211
		5.36961e-06	55.9801
		5.4325e-06	56.038
		5.49538e-06	56.0946
		5.55827e-06	56.1501
		5.62115e-06	56.2045
		5.68404e-06	56.2578
		5.74692e-06	56.3101
		5.80981e-06	56.3614
		5.87269e-06	56.4116
		5.93558e-06	56.461
		5.99846e-06	56.5094
		6.06135e-06	56.5569
		6.12423e-06	56.6035
		6.18712e-06	56.6493
		6.25e-06	56.6942
