# Supplementary material for: Fibrinogen Mitigates Prion-Mediated Platelet Activation and Neuronal Cell Toxicity
Source: Front Cell Dev Biol. 2022 Mar 21;10:834016. doi: 10.3389/fcell.2022.834016 (PMC8977893; doi:10.3389/fcell.2022.834016)
Supplement: Supplementary file 1 [file DataSheet1.ZIP › Figure 2/Calpain activity.xlsx]

## Sheet: Sheet1
RP	PrP(106-126)	Fg+PrP(106-126)	A23187
252	423	372	1603
396	847	583	1102
442	681	502	1316
455	656	352	1254
