# Supplementary material for: Fibrinogen Mitigates Prion-Mediated Platelet Activation and Neuronal Cell Toxicity
Source: Front Cell Dev Biol. 2022 Mar 21;10:834016. doi: 10.3389/fcell.2022.834016 (PMC8977893; doi:10.3389/fcell.2022.834016)
Supplement: Supplementary file 1 [file DataSheet1.ZIP › Figure 2/Intracellular calcium.xlsx]

## Sheet: Sheet1
RP	PrP(106-126)	Fg+PrP(106-126)	Thr
103.91	195.48	105.51	507.9
35.2	70.68	54.97	648.32
61.51	76.62	67.42	205.55
108.4	254.6	141.52	574.09
69	89	79.77	247.92
58.91	230.79	93.07	327.96
