# Supplementary material for: Fibrinogen Mitigates Prion-Mediated Platelet Activation and Neuronal Cell Toxicity
Source: Front Cell Dev Biol. 2022 Mar 21;10:834016. doi: 10.3389/fcell.2022.834016 (PMC8977893; doi:10.3389/fcell.2022.834016)
Supplement: Supplementary file 1 [file DataSheet1.ZIP › Figure 3/Cell line forward scatter.xlsx]

## Sheet: SHSY5Y Forward scatter
Vehicle	PrP(106-126)	Fg+PrP(106-126)
150.67	290.45	240.25
125.02	305.05	258.78
142.1	282.68	260.89
178.62	275.46	232.79
181.3	265.34	250.43
182.48	246.43	145.2
