# Supplementary material for: Fibrinogen Mitigates Prion-Mediated Platelet Activation and Neuronal Cell Toxicity
Source: Front Cell Dev Biol. 2022 Mar 21;10:834016. doi: 10.3389/fcell.2022.834016 (PMC8977893; doi:10.3389/fcell.2022.834016)
Supplement: Supplementary file 1 [file DataSheet1.ZIP › Figure 3/Cell line mitotracker.xlsx]

## Sheet: Sheet1
Vehicle	Fg	PrP(106-126)	Fg+PrP(106-126)	CCCP
27.26	13.81	99.44	55.62	10.84
30.7	26.49	90.33	42.58	21.67
30.65	19.74	67.95	53	18.85
