# Supplementary material for: Fibrinogen Mitigates Prion-Mediated Platelet Activation and Neuronal Cell Toxicity
Source: Front Cell Dev Biol. 2022 Mar 21;10:834016. doi: 10.3389/fcell.2022.834016 (PMC8977893; doi:10.3389/fcell.2022.834016)
Supplement: Supplementary file 1 [file DataSheet1.ZIP › Figure 3/Cell line MTT.xlsx]

## Sheet: Sheet1
Vehicle	Fg	PrP(106-126)	Fg+PrP(106-126)	DMSO
100	101.27	67.91	142	15.72
100	76.19	59.64	101.27	26.11
100	118.37	78.98	105.35	18.47
